# Supplementary material for: Plant microbiota controls an alternative root branching regulatory mechanism in plants
Source: Proc Natl Acad Sci U S A. 2023 Apr 3;120(15):e2301054120. doi: 10.1073/pnas.2301054120 (PMC10104509; doi:10.1073/pnas.2301054120)
Supplement: Supplementary file 2 — Dataset S01 (XLSX) [file pnas.2301054120.sd01.xlsx]

## Sheet: Dataset S1
Dataset S1. Collection of bacterial strains used in this work. Column A of the dataset (Strain) contains the code used to identify the individual strains. Column B has the numerical identifier (taxon_oid) used to retrieve the bacterial strain genome sequence from https://img.jgi.doe.gov/. From column C to J the dataset describes the taxonomy of the strains. The last columns (K to T) show informat…
Strain	taxon_oid	Kingdom	Phylum	Class	Order	Family	Genus	Species	Genome_Name	Genomic_IAA_Biosynthesis_Potential	Genomic_IAA_Degradation_Potential	IAA_Biosynthesis_III_K00466	IAA_Biosynthesis_IV_K01721	IAA_Biosynthesis_V_K01501	IAA_Biosynthesis_VI_K04103	IAA_Degradation_iac	IAA_Degradation_iad	SelectedSelaginella	SelectedMutants
L196	2643221927	Bacteria	Firmicutes	Bacilli	Exiguobacterales	Exiguobacteraceae	Exiguobacterium_A	Exiguobacterium_A sp001423965	Exiguobacterium_A sp.L196	No	No	No	No	No	No	No	No	Yes	Yes
RMF27	2522125133	Bacteria	Firmicutes	Bacilli	Bacillales	Bacillaceae_H	Bacillus_C	Bacillus_C megaterium	Bacillus_C sp.RMF27	No	No	No	No	No	No	No	No	Yes	Yes
RCL115	2639762527	Bacteria	Firmicutes	Bacilli	Bacillales	Bacillaceae_G	Bacillus_A	Bacillus_A cereus	Bacillus_A sp.RCL115	Yes	No	No	No	No	Yes	No	No	Yes	Yes
RMF217	2563366516	Bacteria	Firmicutes	Bacilli	Paenibacillales	Paenibacillaceae	Paenibacillus_B	Paenibacillus_B sp001894745	Paenibacillus_B sp.RMF217	No	No	No	No	No	No	No	No	Yes	Yes
L354	2643221812	Bacteria	Actinobacteriota	Actinomycetia	Mycobacteriales	Mycobacteriaceae	Williamsia_A	Williamsia_A herbipolensis	Williamsia_A sp.L354	No	No	No	No	No	No	No	No	Yes	Yes
L264	2643221865	Bacteria	Actinobacteriota	Actinomycetia	Actinomycetales	Microbacteriaceae	Leifsonia_A	Leifsonia_A sp001422325	Leifsonia_A sp.L264	No	No	No	No	No	No	No	No	Yes	Yes
L185	2643221921	Bacteria	Actinobacteriota	Actinomycetia	Actinomycetales	Microbacteriaceae	Rathayibacter	Rathayibacter sp001423885	Rathayibacter sp.L185	No	No	No	No	No	No	No	No	Yes	Yes
L326	2643221898	Bacteria	Deinococcota	Deinococci	Deinococcales	Deinococcaceae	Deinococcus	Deinococcus sp001424185	Deinococcus sp.L326	No	No	No	No	No	No	No	No	Yes	Yes
RMF331	2593339239	Bacteria	Proteobacteria	Gammaproteobacteria	Xanthomonadales	Rhodanobacteraceae	Luteibacter	Luteibacter sp900109915	Luteibacter sp.RMF331	No	No	No	No	No	No	No	No	Yes	Yes
L76	2643221788	Bacteria	Proteobacteria	Gammaproteobacteria	Burkholderiales	Burkholderiaceae	Acidovorax_D	Acidovorax_D sp001424425	Acidovorax_D sp.L76	Yes	No	No	No	Yes	No	No	No	Yes	Yes
L384	2643221934	Bacteria	Proteobacteria	Alphaproteobacteria	Rhizobiales	Rhizobiaceae	Pararhizobium	Pararhizobium sp001424065	Pararhizobium sp.L384	No	No	No	No	No	No	No	No	Yes	Yes
RCL126	2606217774	Bacteria	Proteobacteria	Alphaproteobacteria	Rhizobiales	Beijerinckiaceae	Methylobacterium	Methylobacterium purpurogeneiscleroticus	Methylobacterium sp.RCL126	Yes	No	No	Yes	No	No	No	No	Yes	Yes
L469	2643221946	Bacteria	Proteobacteria	Alphaproteobacteria	Rhizobiales	Beijerinckiaceae	Methylobacterium	Methylobacterium sp001423295	Methylobacterium sp.L469	No	No	No	No	No	No	No	No	Yes	Yes
L344	2643221958	Bacteria	Proteobacteria	Alphaproteobacteria	Rhizobiales	Beijerinckiaceae	Bosea	Bosea sp001426225	Bosea sp.L344	Yes	No	No	Yes	No	No	No	No	Yes	Yes
RMF374	2596583649	Bacteria	Proteobacteria	Alphaproteobacteria	Caulobacterales	Caulobacteraceae	Brevundimonas	Brevundimonas vesicularis	Brevundimonas sp.RMF374	No	No	No	No	No	No	No	No	Yes	Yes
L280	2643221869	Bacteria	Proteobacteria	Alphaproteobacteria	Caulobacterales	Caulobacteraceae	Brevundimonas	Brevundimonas vesicularis	Brevundimonas sp.L280	No	No	No	No	No	No	No	No	Yes	Yes
L339	2643221833	Bacteria	Proteobacteria	Alphaproteobacteria	Sphingomonadales	Sphingomonadaceae	Sphingomonas	Sphingomonas sp001426195	Sphingomonas sp.L339	No	No	No	No	No	No	No	No	Yes	Yes
L343	2643221917	Bacteria	Proteobacteria	Alphaproteobacteria	Sphingomonadales	Sphingomonadaceae	Sphingomonas	Sphingomonas sp001423765	Sphingomonas sp.L343	No	No	No	No	No	No	No	No	Yes	Yes
L412	2643221825	Bacteria	Proteobacteria	Alphaproteobacteria	Sphingomonadales	Sphingomonadaceae	Sphingomonas	Sphingomonas sp001425405	Sphingomonas sp.L412	No	No	No	No	No	No	No	No	Yes	Yes
L11	2643221793	Bacteria	Proteobacteria	Alphaproteobacteria	Sphingomonadales	Sphingomonadaceae	Sphingomonas	Sphingomonas sp001421355	Sphingomonas sp.L11	No	No	No	No	No	No	No	No	Yes	Yes
L24	2643221756	Bacteria	Proteobacteria	Alphaproteobacteria	Sphingomonadales	Sphingomonadaceae	Sphingomonas	Sphingomonas sp001421715	Sphingomonas sp.L24	No	No	No	No	No	No	No	No	Yes	Yes
L82	2643221790	Bacteria	Bacteroidota	Bacteroidia	Flavobacteriales	Flavobacteriaceae	Flavobacterium	Flavobacterium sp001422725	Flavobacterium sp.L82	No	No	No	No	No	No	No	No	Yes	Yes
L359	2643221928	Bacteria	Bacteroidota	Bacteroidia	Flavobacteriales	Flavobacteriaceae	Flavobacterium	Flavobacterium lindanitolerans	Flavobacterium sp.L359	No	No	No	No	No	No	No	No	Yes	Yes
RMF8	2529292577	Bacteria	Bacteroidota	Bacteroidia	Flavobacteriales	Weeksellaceae	Chryseobacterium	Chryseobacterium indologenes	Chryseobacterium sp.RMF8	No	No	No	No	No	No	No	No	Yes	Yes
L180	2643221920	Bacteria	Bacteroidota	Bacteroidia	Flavobacteriales	Weeksellaceae	Chryseobacterium	Chryseobacterium sp001424585	Chryseobacterium sp.L180	No	No	No	No	No	No	No	No	Yes	Yes
L187	2643221923	Bacteria	Firmicutes	Bacilli	Exiguobacterales	Exiguobacteraceae	Exiguobacterium_A	Exiguobacterium_A indicum	Exiguobacterium_A sp.L187	No	No	No	No	No	No	No	No	Yes	No
L406	2643221959	Bacteria	Firmicutes	Bacilli	Bacillales	Bacillaceae_B	Bacillus_F	Bacillus_F marisflavi	Bacillus_F sp.L406	No	No	No	No	No	No	No	No	Yes	No
RCL96	2639762528	Bacteria	Firmicutes	Bacilli	Bacillales	Bacillaceae_G	Bacillus_A	Bacillus_A cereus	Bacillus_A sp.RCL96	Yes	No	No	No	No	Yes	No	No	Yes	No
RMF95	2517572209	Bacteria	Firmicutes	Bacilli	Bacillales	Bacillaceae_G	Bacillus_A	Bacillus_A pseudomycoides	Bacillus_A sp.RMF95	No	No	No	No	No	No	No	No	Yes	No
RMF491	2636416083	Bacteria	Firmicutes	Bacilli	Bacillales	Bacillaceae_G	Bacillus_A	Bacillus_A sp900112415	Bacillus_A sp.RMF491	Yes	No	No	No	No	Yes	No	No	Yes	No
RMF103	2636416172	Bacteria	Firmicutes	Bacilli	Bacillales	Bacillaceae_G	Bacillus_A	Bacillus_A sp900116295	Bacillus_A sp.RMF103	No	No	No	No	No	No	No	No	Yes	No
RCL130	2636416069	Bacteria	Firmicutes	Bacilli	Paenibacillales	Paenibacillaceae	Paenibacillus	Paenibacillus polymyxa_B	Paenibacillus sp.RCL130	No	No	No	No	No	No	No	No	Yes	No
L225	2643221953	Bacteria	Actinobacteriota	Actinomycetia	Mycobacteriales	Mycobacteriaceae	Rhodococcus	Rhodococcus sp000686025	Rhodococcus sp.L225	Yes	No	Yes	No	Yes	No	No	No	Yes	No
L380	2643221932	Bacteria	Actinobacteriota	Actinomycetia	Mycobacteriales	Geodermatophilaceae	Klenkia	Klenkia sp001424485	Klenkia sp.L380	Yes	No	No	Yes	No	Yes	No	No	Yes	No
RCL18	2563366515	Bacteria	Actinobacteriota	Actinomycetia	Streptomycetales	Streptomycetaceae	Streptomyces	Streptomyces thermocarboxydus	Streptomyces sp.RCL18	Yes	No	Yes	No	No	No	No	No	Yes	No
RMF140	2563366508	Bacteria	Actinobacteriota	Actinomycetia	Streptomycetales	Streptomycetaceae	Streptomyces	Streptomyces sp900116325	Streptomyces sp.RMF140	Yes	No	Yes	Yes	No	No	No	No	Yes	No
L183	2643221815	Bacteria	Actinobacteriota	Actinomycetia	Actinomycetales	Microbacteriaceae	Curtobacterium	Curtobacterium sp001424385	Curtobacterium sp.L183	No	No	No	No	No	No	No	No	Yes	No
L44	2643221770	Bacteria	Actinobacteriota	Actinomycetia	Actinomycetales	Microbacteriaceae	Frigoribacterium	Frigoribacterium sp000878135	Frigoribacterium sp.L44	No	No	No	No	No	No	No	No	Yes	No
RMF26	2522125132	Bacteria	Actinobacteriota	Actinomycetia	Actinomycetales	Micrococcaceae	Paenarthrobacter	Paenarthrobacter nicotinovorans_A	Paenarthrobacter sp.RMF26	Yes	No	Yes	No	No	No	No	No	Yes	No
RCL28	2593339130	Bacteria	Actinobacteriota	Actinomycetia	Actinomycetales	Micrococcaceae	Paenarthrobacter	Paenarthrobacter nicotinovorans_A	Paenarthrobacter sp.RCL28	Yes	No	Yes	No	No	No	No	No	Yes	No
RMF31	2519899686	Bacteria	Actinobacteriota	Actinomycetia	Actinomycetales	Micrococcaceae	Paenarthrobacter	Paenarthrobacter sp001423565	Paenarthrobacter sp.RMF31	Yes	Yes	Yes	No	No	No	Yes	No	Yes	No
L234	2643221784	Bacteria	Actinobacteriota	Actinomycetia	Actinomycetales	Micrococcaceae	Arthrobacter_D	Arthrobacter_D sp001422665	Arthrobacter_D sp.L234	No	No	No	No	No	No	No	No	Yes	No
L395	2643221818	Bacteria	Actinobacteriota	Actinomycetia	Actinomycetales	Cellulomonadaceae	Cellulomonas	Cellulomonas sp001424125	Cellulomonas sp.L395	Yes	No	No	No	Yes	No	No	No	Yes	No
L307	2643221890	Bacteria	Actinobacteriota	Actinomycetia	Propionibacteriales	Nocardioidaceae	Nocardioides	Nocardioides sp001423135	Nocardioides sp.L307	No	No	No	No	No	No	No	No	Yes	No
L272	2643221800	Bacteria	Actinobacteriota	Actinomycetia	Propionibacteriales	Nocardioidaceae	Aeromicrobium	Aeromicrobium sp001423335	Aeromicrobium sp.L272	Yes	No	No	No	Yes	No	No	No	Yes	No
L15	2643221746	Bacteria	Proteobacteria	Gammaproteobacteria	Pseudomonadales	Pseudomonadaceae	Pseudomonas_E	Pseudomonas_E salomonii	Pseudomonas_E sp.L15	Yes	Yes	Yes	Yes	Yes	No	Yes	No	Yes	No
L83	2643221791	Bacteria	Proteobacteria	Gammaproteobacteria	Pseudomonadales	Pseudomonadaceae	Pseudomonas_E	Pseudomonas_E chengduensis	Pseudomonas_E sp.L83	No	No	No	No	No	No	No	No	Yes	No
RCL69	2593339129	Bacteria	Proteobacteria	Gammaproteobacteria	Pseudomonadales	Moraxellaceae	Acinetobacter	Acinetobacter pittii	Acinetobacter sp.RCL69	Yes	Yes	No	No	No	Yes	Yes	No	Yes	No
L50	2643221772	Bacteria	Proteobacteria	Gammaproteobacteria	Enterobacterales	Enterobacteriaceae	Rouxiella	Rouxiella silvae	Rouxiella sp.L50	No	No	No	No	No	No	No	No	Yes	No
L70	2643221783	Bacteria	Proteobacteria	Gammaproteobacteria	Xanthomonadales	Xanthomonadaceae	Stenotrophomonas	Stenotrophomonas nitritireducens	Stenotrophomonas sp.L70	No	No	No	No	No	No	No	No	Yes	No
L148	2643221901	Bacteria	Proteobacteria	Gammaproteobacteria	Xanthomonadales	Xanthomonadaceae	Xanthomonas	Xanthomonas sp001423585	Xanthomonas sp.L148	No	No	No	No	No	No	No	No	Yes	No
RMF7	2546825540	Bacteria	Proteobacteria	Gammaproteobacteria	Burkholderiales	Burkholderiaceae	Burkholderia	Burkholderia sp002223185	Burkholderia sp.RMF7	Yes	Yes	No	No	Yes	No	Yes	No	Yes	No
RMF6	2546825542	Bacteria	Proteobacteria	Gammaproteobacteria	Burkholderiales	Burkholderiaceae	Burkholderia	Burkholderia sp002223185	Burkholderia sp.RMF6	Yes	Yes	No	No	Yes	No	Yes	No	Yes	No
L126	2643221888	Bacteria	Proteobacteria	Gammaproteobacteria	Burkholderiales	Burkholderiaceae	Duganella	Duganella sp001423125	Duganella sp.L126	Yes	No	No	No	Yes	No	No	No	Yes	No
L265	2643221795	Bacteria	Proteobacteria	Gammaproteobacteria	Burkholderiales	Burkholderiaceae	Pseudorhodoferax	Pseudorhodoferax sp001422365	Pseudorhodoferax sp.L265	Yes	No	No	Yes	Yes	No	No	No	Yes	No
L274	2643221867	Bacteria	Proteobacteria	Gammaproteobacteria	Burkholderiales	Burkholderiaceae	Pseudorhodoferax	Pseudorhodoferax sp001422445	Pseudorhodoferax sp.L274	Yes	No	No	No	Yes	No	No	No	Yes	No
RMF110	2519899633	Bacteria	Proteobacteria	Gammaproteobacteria	Burkholderiales	Burkholderiaceae	Variovorax	Variovorax paradoxus_A	Variovorax sp.RMF110	Yes	Yes	No	Yes	Yes	No	No	Yes	Yes	No
RMF375	2643221501	Bacteria	Proteobacteria	Gammaproteobacteria	Burkholderiales	Burkholderiaceae	Variovorax	Variovorax guangxiensis	Variovorax sp.RMF375	Yes	Yes	No	Yes	Yes	No	No	Yes	Yes	No
RMF278	2643221492	Bacteria	Proteobacteria	Gammaproteobacteria	Burkholderiales	Burkholderiaceae	Variovorax	Variovorax guangxiensis	Variovorax sp.RMF278	Yes	Yes	No	Yes	Yes	No	No	Yes	Yes	No
RMF295	2643221495	Bacteria	Proteobacteria	Gammaproteobacteria	Burkholderiales	Burkholderiaceae	Variovorax	Variovorax paradoxus	Variovorax sp.RMF295	Yes	Yes	No	Yes	Yes	No	No	Yes	Yes	No
RMF369	2643221499	Bacteria	Proteobacteria	Gammaproteobacteria	Burkholderiales	Burkholderiaceae	Variovorax	Variovorax paradoxus	Variovorax sp.RMF369	Yes	Yes	No	Yes	Yes	No	No	Yes	Yes	No
RCL14	2643221508	Bacteria	Proteobacteria	Gammaproteobacteria	Burkholderiales	Burkholderiaceae	Variovorax	Variovorax paradoxus	Variovorax sp.RCL14	Yes	Yes	No	Yes	Yes	No	No	Yes	Yes	No
RMF4	2517572245	Bacteria	Proteobacteria	Gammaproteobacteria	Burkholderiales	Burkholderiaceae	Variovorax	Variovorax paradoxus	Variovorax sp.RMF4	Yes	Yes	No	Yes	Yes	No	No	Yes	Yes	No
L321	2643221896	Bacteria	Proteobacteria	Alphaproteobacteria	Rhizobiales	Rhizobiaceae	Neorhizobium	Neorhizobium sp001423425	Neorhizobium sp.L321	Yes	No	No	Yes	No	No	No	No	Yes	No
L371	2643221931	Bacteria	Proteobacteria	Alphaproteobacteria	Rhizobiales	Rhizobiaceae	Pararhizobium	Pararhizobium sp001424045	Pararhizobium sp.L371	No	No	No	No	No	No	No	No	Yes	No
RMF302	2563366739	Bacteria	Proteobacteria	Alphaproteobacteria	Rhizobiales	Rhizobiaceae	Phyllobacterium	Phyllobacterium sp900113985	Phyllobacterium sp.RMF302	Yes	No	No	Yes	No	No	No	No	Yes	No
L460	2643221941	Bacteria	Proteobacteria	Alphaproteobacteria	Rhizobiales	Rhizobiaceae	Leaf454	Leaf454 sp001425485	Leaf454 sp.L460	Yes	No	Yes	No	No	No	No	No	Yes	No
L443	2643221945	Bacteria	Proteobacteria	Alphaproteobacteria	Rhizobiales	Rhizobiaceae	Leaf443	Leaf443 sp001425575	Leaf443 sp.L443	No	No	No	No	No	No	No	No	Yes	No
L121	2643221881	Bacteria	Proteobacteria	Alphaproteobacteria	Rhizobiales	Beijerinckiaceae	Methylobacterium	Methylobacterium extorquens	Methylobacterium sp.L121	No	No	No	No	No	No	No	No	Yes	No
L90	2643221861	Bacteria	Proteobacteria	Alphaproteobacteria	Rhizobiales	Beijerinckiaceae	Methylobacterium	Methylobacterium extorquens	Methylobacterium sp.L90	No	No	No	No	No	No	No	No	Yes	No
L119	2643221879	Bacteria	Proteobacteria	Alphaproteobacteria	Rhizobiales	Beijerinckiaceae	Methylobacterium	Methylobacterium extorquens	Methylobacterium sp.L119	No	No	No	No	No	No	No	No	Yes	No
L92	2643221864	Bacteria	Proteobacteria	Alphaproteobacteria	Rhizobiales	Beijerinckiaceae	Methylobacterium	Methylobacterium extorquens	Methylobacterium sp.L92	No	No	No	No	No	No	No	No	Yes	No
RMF285	2521172632	Bacteria	Proteobacteria	Alphaproteobacteria	Rhizobiales	Beijerinckiaceae	Methylobacterium	Methylobacterium sp900112625	Methylobacterium sp.RMF285	Yes	No	No	Yes	No	No	No	No	Yes	No
L361	2643221929	Bacteria	Proteobacteria	Alphaproteobacteria	Rhizobiales	Beijerinckiaceae	Methylobacterium	Methylobacterium sp900112625	Methylobacterium sp.L361	Yes	No	No	Yes	No	No	No	No	Yes	No
L104	2643221801	Bacteria	Proteobacteria	Alphaproteobacteria	Rhizobiales	Beijerinckiaceae	Methylobacterium	Methylobacterium sp001422885	Methylobacterium sp.L104	No	No	No	No	No	No	No	No	Yes	No
L87	2643221839	Bacteria	Proteobacteria	Alphaproteobacteria	Rhizobiales	Beijerinckiaceae	Methylobacterium	Methylobacterium sp001423295	Methylobacterium sp.L87	No	No	No	No	No	No	No	No	Yes	No
L93	2643221866	Bacteria	Proteobacteria	Alphaproteobacteria	Rhizobiales	Beijerinckiaceae	Methylobacterium	Methylobacterium sp000376345	Methylobacterium sp.L93	Yes	No	No	Yes	No	No	No	No	Yes	No
L108	2643221870	Bacteria	Proteobacteria	Alphaproteobacteria	Rhizobiales	Beijerinckiaceae	Methylobacterium	Methylobacterium sp001423265	Methylobacterium sp.L108	No	No	No	No	No	No	No	No	Yes	No
L466	2643221944	Bacteria	Proteobacteria	Alphaproteobacteria	Rhizobiales	Beijerinckiaceae	Methylobacterium	Methylobacterium sp001423265	Methylobacterium sp.L466	No	No	No	No	No	No	No	No	Yes	No
L168	2643221909	Bacteria	Proteobacteria	Alphaproteobacteria	Caulobacterales	Caulobacteraceae	Brevundimonas	Brevundimonas vesicularis	Brevundimonas sp.L168	No	No	No	No	No	No	No	No	Yes	No
L242	2643221786	Bacteria	Proteobacteria	Alphaproteobacteria	Sphingomonadales	Sphingomonadaceae	Sphingomonas	Sphingomonas sp001422045	Sphingomonas sp.L242	No	No	No	No	No	No	No	No	Yes	No
L38	2643221767	Bacteria	Proteobacteria	Alphaproteobacteria	Sphingomonadales	Sphingomonadaceae	Sphingomonas	Sphingomonas sp001421805	Sphingomonas sp.L38	No	No	No	No	No	No	No	No	Yes	No
L28	2643221761	Bacteria	Proteobacteria	Alphaproteobacteria	Sphingomonadales	Sphingomonadaceae	Sphingomonas	Sphingomonas aurantiaca	Sphingomonas sp.L28	No	No	No	No	No	No	No	No	Yes	No
L20	2643221751	Bacteria	Proteobacteria	Alphaproteobacteria	Sphingomonadales	Sphingomonadaceae	Sphingomonas	Sphingomonas sp001421535	Sphingomonas sp.L20	No	No	No	No	No	No	No	No	Yes	No
L30	2643221763	Bacteria	Proteobacteria	Alphaproteobacteria	Sphingomonadales	Sphingomonadaceae	Sphingomonas	Sphingomonas aerolata	Sphingomonas sp.L30	No	No	No	No	No	No	No	No	Yes	No
L17	2643221749	Bacteria	Proteobacteria	Alphaproteobacteria	Sphingomonadales	Sphingomonadaceae	Sphingomonas	Sphingomonas sp001421505	Sphingomonas sp.L17	No	No	No	No	No	No	No	No	Yes	No
L357	2643221813	Bacteria	Proteobacteria	Alphaproteobacteria	Sphingomonadales	Sphingomonadaceae	Sphingomonas	Sphingomonas sp001423845	Sphingomonas sp.L357	No	No	No	No	No	No	No	No	Yes	No
L9	2643221742	Bacteria	Proteobacteria	Alphaproteobacteria	Sphingomonadales	Sphingomonadaceae	Sphingomonas	Sphingomonas sp001421355	Sphingomonas sp.L9	No	No	No	No	No	No	No	No	Yes	No
L23	2643221755	Bacteria	Proteobacteria	Alphaproteobacteria	Sphingomonadales	Sphingomonadaceae	Sphingomonas	Sphingomonas sp001421355	Sphingomonas sp.L23	No	No	No	No	No	No	No	No	Yes	No
L62	2643221777	Bacteria	Proteobacteria	Alphaproteobacteria	Sphingomonadales	Sphingomonadaceae	Sphingomonas	Sphingomonas sp001421965	Sphingomonas sp.L62	No	No	No	No	No	No	No	No	Yes	No
L25	2643221758	Bacteria	Proteobacteria	Alphaproteobacteria	Sphingomonadales	Sphingomonadaceae	Sphingomonas	Sphingomonas sp001425385	Sphingomonas sp.L25	No	No	No	No	No	No	No	No	Yes	No
L405	2643221823	Bacteria	Bacteroidota	Bacteroidia	Flavobacteriales	Weeksellaceae	Chryseobacterium	Chryseobacterium sp001425355	Chryseobacterium sp.L405	No	No	No	No	No	No	No	No	Yes	No
L404	2643221822	Bacteria	Bacteroidota	Bacteroidia	Flavobacteriales	Weeksellaceae	Chryseobacterium	Chryseobacterium sp001424145	Chryseobacterium sp.L404	No	No	No	No	No	No	No	No	Yes	No
L216	2643221750	Bacteria	Bacteroidota	Bacteroidia	Sphingobacteriales	Sphingobacteriaceae	Pedobacter	Pedobacter sp001421515	Pedobacter sp.L216	No	No	No	No	No	No	No	No	Yes	No
L194	2643221926	Bacteria	Bacteroidota	Bacteroidia	Sphingobacteriales	Sphingobacteriaceae	Pedobacter	Pedobacter sp001423945	Pedobacter sp.L194	No	No	No	No	No	No	No	No	Yes	No
L189	2643221924	Bacteria	Bacteroidota	Bacteroidia	Cytophagales	Spirosomaceae	Dyadobacter	Dyadobacter sp001424405	Dyadobacter sp.L189	No	No	No	No	No	No	No	No	Yes	No
RMF220A	2643221532	Bacteria	Proteobacteria	Alphaproteobacteria	Sphingomonadales	Sphingomonadaceae	Sphingomonas		Sphingomonas sp.RMF220A	No	No	No	No	No	No	No	No	Yes	No
RMF41	2563366514	Bacteria	Firmicutes	Bacilli	Bacillales	Bacillaceae_A	Bacillus_W	Bacillus_W sp000686805	Bacillus_W sp.RMF41	No	No	No	No	No	No	No	No	No	No
RCL13	2639762621	Bacteria	Firmicutes	Bacilli	Bacillales	Bacillaceae_A	CL95	CL95 sp900115925	CL95 sp.RCL13	No	No	No	No	No	No	No	No	No	No
L13	2643221949	Bacteria	Firmicutes	Bacilli	Bacillales	Bacillaceae_A	Bacillus_X	Bacillus_X butanolivorans	Bacillus_X sp.L13	Yes	No	No	No	Yes	No	No	No	No	No
RMF212	2643221487	Bacteria	Firmicutes	Bacilli	Bacillales	Bacillaceae	Bacillus	Bacillus velezensis	Bacillus sp.RMF212	No	No	No	No	No	No	No	No	No	No
RMF69	2574179747	Bacteria	Firmicutes	Bacilli	Bacillales	Bacillaceae	Bacillus	Bacillus velezensis	Bacillus sp.RMF69	No	No	No	No	No	No	No	No	No	No
L49	2643221950	Bacteria	Firmicutes	Bacilli	Bacillales	Bacillaceae	Bacillus	Bacillus altitudinis	Bacillus sp.L49	No	No	No	No	No	No	No	No	No	No
RMF125	2561511073	Bacteria	Firmicutes	Bacilli	Bacillales	Bacillaceae	Bacillus	Bacillus altitudinis	Bacillus sp.RMF125	No	No	No	No	No	No	No	No	No	No
RMF107	2522125078	Bacteria	Firmicutes	Bacilli	Bacillales	Bacillaceae_H	Bacillus_C	Bacillus_C megaterium_A	Bacillus_C sp.RMF107	No	No	No	No	No	No	No	No	No	No
L75	2643221951	Bacteria	Firmicutes	Bacilli	Bacillales	Bacillaceae_H	Bacillus_C	Bacillus_C megaterium	Bacillus_C sp.L75	Yes	No	No	No	No	Yes	No	No	No	No
RMF215	2643221488	Bacteria	Firmicutes	Bacilli	Bacillales	Bacillaceae_H	Bacillus_C	Bacillus_C megaterium	Bacillus_C sp.RMF215	Yes	No	No	No	No	Yes	No	No	No	No
RMF106	2522125150	Bacteria	Firmicutes	Bacilli	Bacillales	Bacillaceae_H	Bacillus_C	Bacillus_C megaterium	Bacillus_C sp.RMF106	No	No	No	No	No	No	No	No	No	No
RMF112	2639762568	Bacteria	Firmicutes	Bacilli	Bacillales	Bacillaceae_G	Bacillus_A	Bacillus_A nitratireducens	Bacillus_A sp.RMF112	Yes	No	No	No	No	Yes	No	No	No	No
RCL25	2639762622	Bacteria	Firmicutes	Bacilli	Bacillales	Bacillaceae_G	Bacillus_A	Bacillus_A cereus	Bacillus_A sp.RCL25	Yes	No	No	No	No	Yes	No	No	No	No
RMF5	2636416171	Bacteria	Firmicutes	Bacilli	Bacillales	Bacillaceae_G	Bacillus_A	Bacillus_A thuringiensis	Bacillus_A sp.RMF5	Yes	No	No	No	No	Yes	No	No	No	No
RMF196	2639762634	Bacteria	Firmicutes	Bacilli	Bacillales	Bacillaceae_G	Bacillus_A	Bacillus_A thuringiensis	Bacillus_A sp.RMF196	Yes	No	No	No	No	Yes	No	No	No	No
RCL72	2529292578	Bacteria	Firmicutes	Bacilli	Bacillales	Bacillaceae_G	Bacillus_A	Bacillus_A cereus_AW	Bacillus_A sp.RCL72	Yes	No	No	No	No	Yes	No	No	No	No
RMF166A	2636416173	Bacteria	Firmicutes	Bacilli	Bacillales	Bacillaceae_G	Bacillus_A	Bacillus_A cereus_AW	Bacillus_A sp.RMF166A	Yes	No	No	No	No	Yes	No	No	No	No
RMF105	2517572206	Bacteria	Firmicutes	Bacilli	Bacillales	Bacillaceae_G	Bacillus_A	Bacillus_A pseudomycoides	Bacillus_A sp.RMF105	Yes	No	No	No	No	Yes	No	No	No	No
RMF322	2574179748	Bacteria	Firmicutes	Bacilli	Bacillales	Bacillaceae_G	Bacillus_A	Bacillus_A sp900112415	Bacillus_A sp.RMF322	Yes	No	No	No	No	Yes	No	No	No	No
RMF71	2636416174	Bacteria	Firmicutes	Bacilli	Bacillales	Bacillaceae_G	Bacillus_A	Bacillus_A sp900116295	Bacillus_A sp.RMF71	No	No	No	No	No	No	No	No	No	No
RCL81	2593339131	Bacteria	Firmicutes	Bacilli	Bacillales	Bacillaceae_G	Bacillus_AW	Bacillus_AW luciferensis_B	Bacillus_AW sp.RCL81	Yes	No	No	No	No	Yes	No	No	No	No
L182	2643221814	Bacteria	Firmicutes	Bacilli	Brevibacillales	Brevibacillaceae	Brevibacillus	Brevibacillus brevis_C	Brevibacillus sp.L182	Yes	No	No	No	Yes	No	No	No	No	No
RCL141A	2636416070	Bacteria	Firmicutes	Bacilli	Paenibacillales	Paenibacillaceae	Paenibacillus	Paenibacillus lautus_A	Paenibacillus sp.RCL141A	No	No	No	No	No	No	No	No	No	No
RMF453	2636416067	Bacteria	Firmicutes	Bacilli	Paenibacillales	Paenibacillaceae	Paenibacillus	Paenibacillus sp900116105	Paenibacillus sp.RMF453	No	No	No	No	No	No	No	No	No	No
RCL52	2563366513	Bacteria	Firmicutes	Bacilli	Paenibacillales	Paenibacillaceae	Paenibacillus	Paenibacillus polymyxa_B	Paenibacillus sp.RCL52	No	No	No	No	No	No	No	No	No	No
RCL91	2643221535	Bacteria	Firmicutes	Bacilli	Paenibacillales	Paenibacillaceae	Paenibacillus	Paenibacillus polymyxa_B	Paenibacillus sp.RCL91	No	No	No	No	No	No	No	No	No	No
RMF181	2639762524	Bacteria	Firmicutes	Bacilli	Paenibacillales	Paenibacillaceae	Paenibacillus	Paenibacillus polymyxa	Paenibacillus sp.RMF181	No	No	No	No	No	No	No	No	No	No
L72	2643221785	Bacteria	Firmicutes	Bacilli	Paenibacillales	Paenibacillaceae	Paenibacillus_C	Paenibacillus_C sp002741035	Paenibacillus_C sp.L72	Yes	No	No	No	Yes	No	No	No	No	No
RMF499	2593339197	Bacteria	Firmicutes	Bacilli	Paenibacillales	Paenibacillaceae	Paenibacillus_F	Paenibacillus_F sp900107975	Paenibacillus_F sp.RMF499	No	No	No	No	No	No	No	No	No	No
RCL117	2593339198	Bacteria	Firmicutes	Bacilli	Paenibacillales	Paenibacillaceae	Paenibacillus_G	Paenibacillus_G sp900101595	Paenibacillus_G sp.RCL117	No	No	No	No	No	No	No	No	No	No
RCL123	2636416068	Bacteria	Firmicutes	Bacilli	Paenibacillales	Paenibacillaceae	Paenibacillus_G	Paenibacillus_G sp900101595	Paenibacillus_G sp.RCL123	No	No	No	No	No	No	No	No	No	No
RMF451	2563366509	Bacteria	Firmicutes	Bacilli	Paenibacillales	Paenibacillaceae	Paenibacillus_S	Paenibacillus_S sp000686845	Paenibacillus_S sp.RMF451	Yes	No	No	No	Yes	No	No	No	No	No
RMF455	2639762525	Bacteria	Actinobacteriota	Actinomycetia	Mycobacteriales	Mycobacteriaceae	Mycobacterium	Mycobacterium septicum	Mycobacterium sp.RMF455	Yes	No	No	No	No	Yes	No	No	No	No
RMF88	2642422555	Bacteria	Actinobacteriota	Actinomycetia	Mycobacteriales	Mycobacteriaceae	Mycobacterium	Mycobacterium septicum	Mycobacterium sp.RMF88	Yes	No	No	No	No	Yes	No	No	No	No
RCL9	2576861824	Bacteria	Actinobacteriota	Actinomycetia	Mycobacteriales	Mycobacteriaceae	Mycobacterium	Mycobacterium neoaurum	Mycobacterium sp.RCL9	Yes	No	No	Yes	No	Yes	No	No	No	No
RMF365	2639762559	Bacteria	Actinobacteriota	Actinomycetia	Mycobacteriales	Mycobacteriaceae	Mycobacterium	Mycobacterium neoaurum	Mycobacterium sp.RMF365	Yes	No	No	Yes	No	Yes	No	No	No	No
RMF267	2593339259	Bacteria	Actinobacteriota	Actinomycetia	Mycobacteriales	Mycobacteriaceae	Mycobacterium	Mycobacterium sp900100615	Mycobacterium sp.RMF267	Yes	No	No	Yes	Yes	Yes	No	No	No	No
RMF360	2521172630	Bacteria	Actinobacteriota	Actinomycetia	Mycobacteriales	Mycobacteriaceae	Mycobacterium	Mycobacterium mucogenicum_B	Mycobacterium sp.RMF360	Yes	No	Yes	No	No	Yes	No	No	No	No
RMF283	2636416058	Bacteria	Actinobacteriota	Actinomycetia	Mycobacteriales	Mycobacteriaceae	Mycobacterium	Mycobacterium mucogenicum_B	Mycobacterium sp.RMF283	Yes	No	Yes	No	No	Yes	No	No	No	No
RMF280	2579778519	Bacteria	Actinobacteriota	Actinomycetia	Mycobacteriales	Mycobacteriaceae	Mycobacterium	Mycobacterium llatzerense	Mycobacterium sp.RMF280	Yes	No	Yes	No	No	Yes	No	No	No	No
RMF348	2521172629	Bacteria	Actinobacteriota	Actinomycetia	Mycobacteriales	Mycobacteriaceae	Williamsia	Williamsia faeni	Williamsia sp.RMF348	Yes	No	No	No	Yes	No	No	No	No	No
RMF164	2593339195	Bacteria	Actinobacteriota	Actinomycetia	Mycobacteriales	Mycobacteriaceae	Rhodococcus	Rhodococcus erythropolis	Rhodococcus sp.RMF164	Yes	No	Yes	Yes	Yes	No	No	No	No	No
RMF339	2643221496	Bacteria	Actinobacteriota	Actinomycetia	Mycobacteriales	Mycobacteriaceae	Rhodococcus	Rhodococcus erythropolis	Rhodococcus sp.RMF339	Yes	No	Yes	Yes	Yes	No	No	No	No	No
RMF363	2563366512	Bacteria	Actinobacteriota	Actinomycetia	Mycobacteriales	Mycobacteriaceae	Rhodococcus	Rhodococcus maanshanensis	Rhodococcus sp.RMF363	No	No	No	No	No	No	No	No	No	No
RMF259	2643221491	Bacteria	Actinobacteriota	Actinomycetia	Mycobacteriales	Mycobacteriaceae	Rhodococcus	Rhodococcus sp001984015	Rhodococcus sp.RMF259	No	No	No	No	No	No	No	No	No	No
RMF114	2521172631	Bacteria	Actinobacteriota	Actinomycetia	Mycobacteriales	Mycobacteriaceae	Rhodococcus	Rhodococcus fascians_E	Rhodococcus sp.RMF114	Yes	No	Yes	No	Yes	No	No	No	No	No
RMF29	2519899643	Bacteria	Actinobacteriota	Actinomycetia	Mycobacteriales	Mycobacteriaceae	Rhodococcus	Rhodococcus fascians_E	Rhodococcus sp.RMF29	Yes	No	Yes	No	Yes	Yes	No	No	No	No
L278	2643221957	Bacteria	Actinobacteriota	Actinomycetia	Mycobacteriales	Mycobacteriaceae	Rhodococcus	Rhodococcus sp001426085	Rhodococcus sp.L278	Yes	No	Yes	No	Yes	No	No	No	No	No
L233	2643221954	Bacteria	Actinobacteriota	Actinomycetia	Mycobacteriales	Mycobacteriaceae	Rhodococcus	Rhodococcus fascians	Rhodococcus sp.L233	Yes	Yes	Yes	No	Yes	No	Yes	No	No	No
RMF23	2563366510	Bacteria	Actinobacteriota	Actinomycetia	Mycobacteriales	Mycobacteriaceae	Rhodococcus	Rhodococcus sp000686025	Rhodococcus sp.RMF23	Yes	No	Yes	No	Yes	No	No	No	No	No
L258	2643221956	Bacteria	Actinobacteriota	Actinomycetia	Mycobacteriales	Mycobacteriaceae	Rhodococcus	Rhodococcus sp000686025	Rhodococcus sp.L258	Yes	No	Yes	No	Yes	No	No	No	No	No
L7	2643221948	Bacteria	Actinobacteriota	Actinomycetia	Mycobacteriales	Mycobacteriaceae	Rhodococcus	Rhodococcus sp001426185	Rhodococcus sp.L7	Yes	No	Yes	Yes	Yes	No	No	No	No	No
L247	2643221955	Bacteria	Actinobacteriota	Actinomycetia	Mycobacteriales	Mycobacteriaceae	Rhodococcus	Rhodococcus sp001426185	Rhodococcus sp.L247	Yes	No	Yes	Yes	Yes	No	No	No	No	No
L369	2643221930	Bacteria	Actinobacteriota	Actinomycetia	Mycobacteriales	Geodermatophilaceae	Klenkia	Klenkia sp001424455	Klenkia sp.L369	Yes	No	No	Yes	No	Yes	No	No	No	No
RMF351	2521172628	Bacteria	Actinobacteriota	Actinomycetia	Streptomycetales	Streptomycetaceae	Streptomyces	Streptomyces griseorubiginosus	Streptomyces sp.RMF351	Yes	No	Yes	Yes	No	No	No	No	No	No
RMF299	2521172643	Bacteria	Actinobacteriota	Actinomycetia	Streptomycetales	Streptomycetaceae	Streptomyces	Streptomyces canus_C	Streptomyces sp.RMF299	Yes	No	Yes	Yes	No	No	No	No	No	No
RMF303	2521172626	Bacteria	Actinobacteriota	Actinomycetia	Streptomycetales	Streptomycetaceae	Streptomyces	Streptomyces sp001298545	Streptomyces sp.RMF303	Yes	No	Yes	No	No	No	No	No	No	No
RMF136	2636416059	Bacteria	Actinobacteriota	Actinomycetia	Streptomycetales	Streptomycetaceae	Streptomyces	Streptomyces sp900116325	Streptomyces sp.RMF136	Yes	No	Yes	Yes	No	No	No	No	No	No
L222	2643221754	Bacteria	Actinobacteriota	Actinomycetia	Actinomycetales	Microbacteriaceae	Agromyces	Agromyces sp001421565	Agromyces sp.L222	No	No	No	No	No	No	No	No	No	No
L325	2643221897	Bacteria	Actinobacteriota	Actinomycetia	Actinomycetales	Microbacteriaceae	Leifsonia_A	Leifsonia_A flava	Leifsonia_A sp.L325	No	No	No	No	No	No	No	No	No	No
L314	2643221893	Bacteria	Actinobacteriota	Actinomycetia	Actinomycetales	Microbacteriaceae	Plantibacter	Plantibacter sp001423185	Plantibacter sp.L314	No	No	No	No	No	No	No	No	No	No
L1	2643221737	Bacteria	Actinobacteriota	Actinomycetia	Actinomycetales	Microbacteriaceae	Plantibacter	Plantibacter sp001423185	Plantibacter sp.L1	No	No	No	No	No	No	No	No	No	No
L171	2643221911	Bacteria	Actinobacteriota	Actinomycetia	Actinomycetales	Microbacteriaceae	Plantibacter	Plantibacter sp001423185	Plantibacter sp.L171	No	No	No	No	No	No	No	No	No	No
RMF98A	2639762620	Bacteria	Actinobacteriota	Actinomycetia	Actinomycetales	Microbacteriaceae	Leifsonia	Leifsonia sp900100265	Leifsonia sp.RMF98A	No	No	No	No	No	No	No	No	No	No
RMF467	2639763199	Bacteria	Actinobacteriota	Actinomycetia	Actinomycetales	Microbacteriaceae	Leifsonia	Leifsonia sp900100265	Leifsonia sp.RMF467	No	No	No	No	No	No	No	No	No	No
RMF157	2642422515	Bacteria	Actinobacteriota	Actinomycetia	Actinomycetales	Microbacteriaceae	Leifsonia	Leifsonia sp900100265	Leifsonia sp.RMF157	No	No	No	No	No	No	No	No	No	No
RMF466	2639762589	Bacteria	Actinobacteriota	Actinomycetia	Actinomycetales	Microbacteriaceae	Leifsonia	Leifsonia sp900100265	Leifsonia sp.RMF466	No	No	No	No	No	No	No	No	No	No
RMF109	2522572063	Bacteria	Actinobacteriota	Actinomycetia	Actinomycetales	Microbacteriaceae	Leifsonia	Leifsonia sp900100265	Leifsonia sp.RMF109	No	No	No	No	No	No	No	No	No	No
RMF115A	2639763198	Bacteria	Actinobacteriota	Actinomycetia	Actinomycetales	Microbacteriaceae	Leifsonia	Leifsonia sp900100265	Leifsonia sp.RMF115A	No	No	No	No	No	No	No	No	No	No
RMF340	2522125173	Bacteria	Actinobacteriota	Actinomycetia	Actinomycetales	Microbacteriaceae	Leifsonia	Leifsonia sp900100265	Leifsonia sp.RMF340	No	No	No	No	No	No	No	No	No	No
RMF21	2639762661	Bacteria	Actinobacteriota	Actinomycetia	Actinomycetales	Microbacteriaceae	Leifsonia	Leifsonia sp900107895	Leifsonia sp.RMF21	No	No	No	No	No	No	No	No	No	No
RCL147	2639762526	Bacteria	Actinobacteriota	Actinomycetia	Actinomycetales	Microbacteriaceae	Leifsonia	Leifsonia sp900114565	Leifsonia sp.RCL147	Yes	No	No	No	No	Yes	No	No	No	No
RCL154	2639762567	Bacteria	Actinobacteriota	Actinomycetia	Actinomycetales	Microbacteriaceae	Leifsonia	Leifsonia sp900114565	Leifsonia sp.RCL154	Yes	No	No	No	No	Yes	No	No	No	No
L336	2643221910	Bacteria	Actinobacteriota	Actinomycetia	Actinomycetales	Microbacteriaceae	Leifsonia	Leifsonia sp001423695	Leifsonia sp.L336	No	No	No	No	No	No	No	No	No	No
L294	2643221880	Bacteria	Actinobacteriota	Actinomycetia	Actinomycetales	Microbacteriaceae	Rathayibacter	Rathayibacter sp001423885	Rathayibacter sp.L294	No	No	No	No	No	No	No	No	No	No
L299	2643221885	Bacteria	Actinobacteriota	Actinomycetia	Actinomycetales	Microbacteriaceae	Rathayibacter	Rathayibacter caricis	Rathayibacter sp.L299	No	No	No	No	No	No	No	No	No	No
L296	2643221883	Bacteria	Actinobacteriota	Actinomycetia	Actinomycetales	Microbacteriaceae	Rathayibacter	Rathayibacter caricis	Rathayibacter sp.L296	No	No	No	No	No	No	No	No	No	No
L210	2643221748	Bacteria	Actinobacteriota	Actinomycetia	Actinomycetales	Microbacteriaceae	Agreia	Agreia sp001421485	Agreia sp.L210	No	No	No	No	No	No	No	No	No	No
L335	2643221902	Bacteria	Actinobacteriota	Actinomycetia	Actinomycetales	Microbacteriaceae	Agreia	Agreia sp001421485	Agreia sp.L335	No	No	No	No	No	No	No	No	No	No
L283	2643221872	Bacteria	Actinobacteriota	Actinomycetia	Actinomycetales	Microbacteriaceae	Agreia	Agreia sp001422485	Agreia sp.L283	No	No	No	No	No	No	No	No	No	No
L244	2643221787	Bacteria	Actinobacteriota	Actinomycetia	Actinomycetales	Microbacteriaceae	Agreia	Agreia sp001422485	Agreia sp.L244	No	No	No	No	No	No	No	No	No	No
RCL20	2595698215	Bacteria	Actinobacteriota	Actinomycetia	Actinomycetales	Microbacteriaceae	Curtobacterium	Curtobacterium sp900101675	Curtobacterium sp.RCL20	No	No	No	No	No	No	No	No	No	No
RMF314	2521172612	Bacteria	Actinobacteriota	Actinomycetia	Actinomycetales	Microbacteriaceae	Curtobacterium	Curtobacterium pusillum	Curtobacterium sp.RMF314	No	No	No	No	No	No	No	No	No	No
L154	2643221904	Bacteria	Actinobacteriota	Actinomycetia	Actinomycetales	Microbacteriaceae	Curtobacterium	Curtobacterium flaccumfaciens_A	Curtobacterium sp.L154	No	No	No	No	No	No	No	No	No	No
RCL17	2563366719	Bacteria	Actinobacteriota	Actinomycetia	Actinomycetales	Microbacteriaceae	Curtobacterium	Curtobacterium flaccumfaciens	Curtobacterium sp.RCL17	No	No	No	No	No	No	No	No	No	No
L261	2643221840	Bacteria	Actinobacteriota	Actinomycetia	Actinomycetales	Microbacteriaceae	Curtobacterium	Curtobacterium sp001422205	Curtobacterium sp.L261	No	No	No	No	No	No	No	No	No	No
L415	2643221827	Bacteria	Actinobacteriota	Actinomycetia	Actinomycetales	Microbacteriaceae	Frigoribacterium	Frigoribacterium sp001424645	Frigoribacterium sp.L415	No	No	No	No	No	No	No	No	No	No
L254	2643221836	Bacteria	Actinobacteriota	Actinomycetia	Actinomycetales	Microbacteriaceae	Frigoribacterium	Frigoribacterium sp001424645	Frigoribacterium sp.L254	No	No	No	No	No	No	No	No	No	No
L8	2643221741	Bacteria	Actinobacteriota	Actinomycetia	Actinomycetales	Microbacteriaceae	Frigoribacterium	Frigoribacterium sp001421165	Frigoribacterium sp.L8	No	No	No	No	No	No	No	No	No	No
L186	2643221922	Bacteria	Actinobacteriota	Actinomycetia	Actinomycetales	Microbacteriaceae	Frigoribacterium	Frigoribacterium sp001423905	Frigoribacterium sp.L186	No	No	No	No	No	No	No	No	No	No
L164	2643221908	Bacteria	Actinobacteriota	Actinomycetia	Actinomycetales	Microbacteriaceae	Frigoribacterium	Frigoribacterium sp001423665	Frigoribacterium sp.L164	No	No	No	No	No	No	No	No	No	No
L263	2643221862	Bacteria	Actinobacteriota	Actinomycetia	Actinomycetales	Microbacteriaceae	Frigoribacterium	Frigoribacterium sp001422285	Frigoribacterium sp.L263	No	No	No	No	No	No	No	No	No	No
L172	2643221912	Bacteria	Actinobacteriota	Actinomycetia	Actinomycetales	Microbacteriaceae	Frigoribacterium	Frigoribacterium sp001422285	Frigoribacterium sp.L172	No	No	No	No	No	No	No	No	No	No
L304	2643221887	Bacteria	Actinobacteriota	Actinomycetia	Actinomycetales	Microbacteriaceae	Frondihabitans	Frondihabitans sp001423105	Frondihabitans sp.L304	No	No	No	No	No	No	No	No	No	No
L203	2643221745	Bacteria	Actinobacteriota	Actinomycetia	Actinomycetales	Microbacteriaceae	Microbacterium	Microbacterium testaceum_A	Microbacterium sp.L203	No	No	No	No	No	No	No	No	No	No
L151	2643221903	Bacteria	Actinobacteriota	Actinomycetia	Actinomycetales	Microbacteriaceae	Microbacterium	Microbacterium sp001424225	Microbacterium sp.L151	Yes	No	No	No	No	Yes	No	No	No	No
L436	2684622688	Bacteria	Actinobacteriota	Actinomycetia	Actinomycetales	Microbacteriaceae	Microbacterium	Microbacterium sp001792815	Microbacterium sp.L436	Yes	No	No	No	No	Yes	No	No	No	No
L179	2643221918	Bacteria	Actinobacteriota	Actinomycetia	Actinomycetales	Microbacteriaceae	Microbacterium	Microbacterium sp001792815	Microbacterium sp.L179	Yes	No	No	No	No	Yes	No	No	No	No
L288	2643221803	Bacteria	Actinobacteriota	Actinomycetia	Actinomycetales	Microbacteriaceae	Microbacterium	Microbacterium sp001422925	Microbacterium sp.L288	No	No	No	No	No	No	No	No	No	No
RMF292	2519899511	Bacteria	Actinobacteriota	Actinomycetia	Actinomycetales	Microbacteriaceae	Microbacterium	Microbacterium sp000380605	Microbacterium sp.RMF292	No	No	No	No	No	No	No	No	No	No
RCL45	2558309101	Bacteria	Actinobacteriota	Actinomycetia	Actinomycetales	Microbacteriaceae	Microbacterium	Microbacterium sp900113885	Microbacterium sp.RCL45	No	No	No	No	No	No	No	No	No	No
RCL10	2579779165	Bacteria	Actinobacteriota	Actinomycetia	Actinomycetales	Microbacteriaceae	Microbacterium	Microbacterium sp900113885	Microbacterium sp.RCL10	No	No	No	No	No	No	No	No	No	No
RMF11	2522125170	Bacteria	Actinobacteriota	Actinomycetia	Actinomycetales	Microbacteriaceae	Microbacterium	Microbacterium sp000383475	Microbacterium sp.RMF11	No	No	No	No	No	No	No	No	No	No
RMF77	2639762631	Bacteria	Actinobacteriota	Actinomycetia	Actinomycetales	Microbacteriaceae	Microbacterium	Microbacterium sp000383475	Microbacterium sp.RMF77	No	No	No	No	No	No	No	No	No	No
L351	2643221811	Bacteria	Actinobacteriota	Actinomycetia	Actinomycetales	Microbacteriaceae	Microbacterium	Microbacterium ginsengisoli	Microbacterium sp.L351	Yes	No	No	No	No	Yes	No	No	No	No
L347	2643221919	Bacteria	Actinobacteriota	Actinomycetia	Actinomycetales	Microbacteriaceae	Microbacterium	Microbacterium ginsengisoli	Microbacterium sp.L347	Yes	No	No	No	No	Yes	No	No	No	No
L320	2643221894	Bacteria	Actinobacteriota	Actinomycetia	Actinomycetales	Microbacteriaceae	Microbacterium	Microbacterium sp001423485	Microbacterium sp.L320	No	No	No	No	No	No	No	No	No	No
L159	2643221906	Bacteria	Actinobacteriota	Actinomycetia	Actinomycetales	Microbacteriaceae	Microbacterium	Microbacterium phyllosphaerae	Microbacterium sp.L159	No	No	No	No	No	No	No	No	No	No
L161	2690315795	Bacteria	Actinobacteriota	Actinomycetia	Actinomycetales	Microbacteriaceae	Microbacterium	Microbacterium foliorum_A	Microbacterium sp.L161	No	No	No	No	No	No	No	No	No	No
RCL12A	2639762578	Bacteria	Actinobacteriota	Actinomycetia	Actinomycetales	Microbacteriaceae	Microbacterium	Microbacterium azadirachtae	Microbacterium sp.RCL12A	No	No	No	No	No	No	No	No	No	No
RCL140	2639762579	Bacteria	Actinobacteriota	Actinomycetia	Actinomycetales	Microbacteriaceae	Microbacterium	Microbacterium azadirachtae	Microbacterium sp.RCL140	No	No	No	No	No	No	No	No	No	No
RCL152	2639762630	Bacteria	Actinobacteriota	Actinomycetia	Actinomycetales	Microbacteriaceae	Microbacterium	Microbacterium azadirachtae	Microbacterium sp.RCL152	No	No	No	No	No	No	No	No	No	No
RCL89	2643221511	Bacteria	Actinobacteriota	Actinomycetia	Actinomycetales	Microbacteriaceae	Microbacterium	Microbacterium azadirachtae	Microbacterium sp.RCL89	No	No	No	No	No	No	No	No	No	No
RCL127	2639762580	Bacteria	Actinobacteriota	Actinomycetia	Actinomycetales	Microbacteriaceae	Microbacterium	Microbacterium azadirachtae	Microbacterium sp.RCL127	No	No	No	No	No	No	No	No	No	No
RMF261	2548877166	Bacteria	Actinobacteriota	Actinomycetia	Actinomycetales	Microbacteriaceae	Leucobacter	Leucobacter mucogenicum_A	Leucobacter sp.RMF261	No	No	No	No	No	No	No	No	No	No
RMF162	2517572214	Bacteria	Actinobacteriota	Actinomycetia	Actinomycetales	Micrococcaceae	Pseudarthrobacter	Pseudarthrobacter sp000374905	Pseudarthrobacter sp.RMF162	Yes	No	Yes	No	No	No	No	No	No	No
RMF135	2517572123	Bacteria	Actinobacteriota	Actinomycetia	Actinomycetales	Micrococcaceae	Pseudarthrobacter	Pseudarthrobacter sp000374865	Pseudarthrobacter sp.RMF135	Yes	No	Yes	No	No	No	No	No	No	No
L137	2643221808	Bacteria	Actinobacteriota	Actinomycetia	Actinomycetales	Micrococcaceae	Pseudarthrobacter	Pseudarthrobacter sp001423525	Pseudarthrobacter sp.L137	Yes	No	Yes	No	No	No	No	No	No	No
L141	2643221810	Bacteria	Actinobacteriota	Actinomycetia	Actinomycetales	Micrococcaceae	Pseudarthrobacter	Pseudarthrobacter sp001424565	Pseudarthrobacter sp.L141	Yes	No	Yes	No	No	No	No	No	No	No
RMF131	2517572122	Bacteria	Actinobacteriota	Actinomycetia	Actinomycetales	Micrococcaceae	Arthrobacter_I	Arthrobacter_I sp000374925	Arthrobacter_I sp.RMF131	Yes	No	Yes	No	No	No	No	No	No	No
RMF9	2556921097	Bacteria	Actinobacteriota	Actinomycetia	Actinomycetales	Micrococcaceae	Arthrobacter_I	Arthrobacter_I sp000374925	Arthrobacter_I sp.RMF9	Yes	No	Yes	No	No	No	No	No	No	No
RCL63	2643221510	Bacteria	Actinobacteriota	Actinomycetia	Actinomycetales	Micrococcaceae	Arthrobacter_I	Arthrobacter_I sp000374925	Arthrobacter_I sp.RCL63	Yes	No	Yes	No	No	No	No	No	No	No
RMF49	2519899654	Bacteria	Actinobacteriota	Actinomycetia	Actinomycetales	Micrococcaceae	Arthrobacter_I	Arthrobacter_I sp900168135	Arthrobacter_I sp.RMF49	Yes	No	Yes	No	No	No	No	No	No	No
L69	2643221781	Bacteria	Actinobacteriota	Actinomycetia	Actinomycetales	Micrococcaceae	Arthrobacter_I	Arthrobacter_I sp001422645	Arthrobacter_I sp.L69	Yes	No	Yes	No	No	No	No	No	No	No
RMF362	2563366511	Bacteria	Actinobacteriota	Actinomycetia	Actinomycetales	Micrococcaceae	Arthrobacter_I	Arthrobacter_I sp000685965	Arthrobacter_I sp.RMF362	Yes	No	Yes	No	Yes	No	No	No	No	No
L337	2643221913	Bacteria	Actinobacteriota	Actinomycetia	Actinomycetales	Micrococcaceae	Arthrobacter_I	Arthrobacter_I sp001423745	Arthrobacter_I sp.L337	Yes	No	Yes	No	No	No	No	No	No	No
RMF231	2523533508	Bacteria	Actinobacteriota	Actinomycetia	Actinomycetales	Micrococcaceae	Paenarthrobacter	Paenarthrobacter nicotinovorans_A	Paenarthrobacter sp.RMF231	Yes	No	Yes	No	No	No	No	No	No	No
L145	2643221899	Bacteria	Actinobacteriota	Actinomycetia	Actinomycetales	Micrococcaceae	Paenarthrobacter	Paenarthrobacter sp001423565	Paenarthrobacter sp.L145	Yes	No	Yes	No	No	No	No	No	No	No
RMF161	2517572124	Bacteria	Actinobacteriota	Actinomycetia	Actinomycetales	Micrococcaceae	Paenarthrobacter	Paenarthrobacter sp001423565	Paenarthrobacter sp.RMF161	Yes	No	Yes	No	No	No	No	No	No	No
RMF254	2643221490	Bacteria	Actinobacteriota	Actinomycetia	Actinomycetales	Micrococcaceae	Paenarthrobacter	Paenarthrobacter sp001423565	Paenarthrobacter sp.RMF254	Yes	Yes	Yes	No	No	No	Yes	No	No	No
RMF327	2522572130	Bacteria	Actinobacteriota	Actinomycetia	Actinomycetales	Cellulomonadaceae	Promicromonospora	Promicromonospora sukumoe_B	Promicromonospora sp.RMF327	No	No	No	No	No	No	No	No	No	No
L3	2643221947	Bacteria	Actinobacteriota	Actinomycetia	Actinomycetales	Cellulomonadaceae	Sanguibacter	Sanguibacter sp001425965	Sanguibacter sp.L3	No	No	No	No	No	No	No	No	No	No
L334	2643221900	Bacteria	Actinobacteriota	Actinomycetia	Actinomycetales	Cellulomonadaceae	Cellulomonas	Cellulomonas sp001424195	Cellulomonas sp.L334	Yes	No	No	No	Yes	No	No	No	No	No
RMF273	2522125155	Bacteria	Actinobacteriota	Actinomycetia	Actinomycetales	Dermatophilaceae	Terrabacter	Terrabacter sp000383675	Terrabacter sp.RMF273	No	No	No	No	No	No	No	No	No	No
RMF345	2582580751	Bacteria	Actinobacteriota	Actinomycetia	Propionibacteriales	Nocardioidaceae	Nocardioides	Nocardioides sp000745515	Nocardioides sp.RMF345	Yes	No	No	Yes	Yes	No	No	No	No	No
L285	2643221873	Bacteria	Actinobacteriota	Actinomycetia	Propionibacteriales	Nocardioidaceae	Nocardioides	Nocardioides sp001423135	Nocardioides sp.L285	No	No	No	No	No	No	No	No	No	No
L446	2643221831	Bacteria	Actinobacteriota	Actinomycetia	Propionibacteriales	Nocardioidaceae	Marmoricola	Marmoricola sp001424755	Marmoricola sp.L446	No	No	No	No	No	No	No	No	No	No
L289	2690315757	Bacteria	Actinobacteriota	Actinomycetia	Propionibacteriales	Nocardioidaceae	Aeromicrobium	Aeromicrobium sp001423335	Aeromicrobium sp.L289	Yes	No	No	No	Yes	No	No	No	No	No
L245	2643221834	Bacteria	Actinobacteriota	Actinomycetia	Propionibacteriales	Nocardioidaceae	Aeromicrobium	Aeromicrobium sp001423335	Aeromicrobium sp.L245	Yes	No	No	No	Yes	No	No	No	No	No
L291	2643221878	Bacteria	Actinobacteriota	Actinomycetia	Propionibacteriales	Nocardioidaceae	Aeromicrobium	Aeromicrobium sp001423335	Aeromicrobium sp.L291	Yes	No	No	No	Yes	No	No	No	No	No
L434	2643221942	Bacteria	Proteobacteria	Gammaproteobacteria	Pseudomonadales	Pseudomonadaceae	Pseudomonas_E	Pseudomonas_E koreensis_C	Pseudomonas_E sp.L434	Yes	No	Yes	No	Yes	No	No	No	No	No
L48	2643221771	Bacteria	Proteobacteria	Gammaproteobacteria	Pseudomonadales	Pseudomonadaceae	Pseudomonas_E	Pseudomonas_E sp001421885	Pseudomonas_E sp.L48	Yes	Yes	Yes	No	Yes	No	Yes	No	No	No
RMF113	2643221484	Bacteria	Proteobacteria	Gammaproteobacteria	Pseudomonadales	Pseudomonadaceae	Pseudomonas_E	Pseudomonas_E sp001655615	Pseudomonas_E sp.RMF113	Yes	No	Yes	Yes	Yes	No	No	No	No	No
RMF20	2517572232	Bacteria	Proteobacteria	Gammaproteobacteria	Pseudomonadales	Pseudomonadaceae	Pseudomonas_E	Pseudomonas_E sp001655615	Pseudomonas_E sp.RMF20	Yes	No	Yes	Yes	Yes	No	No	No	No	No
RMF35	2521172667	Bacteria	Proteobacteria	Gammaproteobacteria	Pseudomonadales	Pseudomonadaceae	Pseudomonas_E	Pseudomonas_E sp001655615	Pseudomonas_E sp.RMF35	Yes	No	Yes	Yes	Yes	No	No	No	No	No
RMF36	2521172653	Bacteria	Proteobacteria	Gammaproteobacteria	Pseudomonadales	Pseudomonadaceae	Pseudomonas_E	Pseudomonas_E sp001655615	Pseudomonas_E sp.RMF36	Yes	No	Yes	No	Yes	No	No	No	No	No
RMF50	2228664007	Bacteria	Proteobacteria	Gammaproteobacteria	Pseudomonadales	Pseudomonadaceae	Pseudomonas_E	Pseudomonas_E sp001655615	Pseudomonas_E sp.RMF50	Yes	No	Yes	No	Yes	No	No	No	No	No
RCL58	2556921015	Bacteria	Proteobacteria	Gammaproteobacteria	Pseudomonadales	Pseudomonadaceae	Pseudomonas_E	Pseudomonas_E sp001655615	Pseudomonas_E sp.RCL58	Yes	No	Yes	No	Yes	No	No	No	No	No
RMF3	2513237142	Bacteria	Proteobacteria	Gammaproteobacteria	Pseudomonadales	Pseudomonadaceae	Pseudomonas_E	Pseudomonas_E sp001655615	Pseudomonas_E sp.RMF3	Yes	No	Yes	Yes	Yes	No	No	No	No	No
RMF45	2519899642	Bacteria	Proteobacteria	Gammaproteobacteria	Pseudomonadales	Pseudomonadaceae	Pseudomonas_E	Pseudomonas_E sp001655615	Pseudomonas_E sp.RMF45	Yes	No	Yes	Yes	Yes	Yes	No	No	No	No
RMF51	2510065054	Bacteria	Proteobacteria	Gammaproteobacteria	Pseudomonadales	Pseudomonadaceae	Pseudomonas_E	Pseudomonas_E brassicacearum	Pseudomonas_E sp.RMF51	Yes	No	Yes	No	Yes	No	No	No	No	No
RMF48	2636416057	Bacteria	Proteobacteria	Gammaproteobacteria	Pseudomonadales	Pseudomonadaceae	Pseudomonas_E	Pseudomonas_E fluorescens_AK	Pseudomonas_E sp.RMF48	Yes	No	Yes	Yes	Yes	No	No	No	No	No
RMF395	2643221502	Bacteria	Proteobacteria	Gammaproteobacteria	Pseudomonadales	Pseudomonadaceae	Pseudomonas_E	Pseudomonas_E protegens	Pseudomonas_E sp.RMF395	Yes	No	Yes	No	Yes	No	No	No	No	No
RMF397	2643221503	Bacteria	Proteobacteria	Gammaproteobacteria	Pseudomonadales	Pseudomonadaceae	Pseudomonas_E	Pseudomonas_E protegens	Pseudomonas_E sp.RMF397	Yes	No	Yes	No	Yes	No	No	No	No	No
L127	2643221892	Bacteria	Proteobacteria	Gammaproteobacteria	Pseudomonadales	Pseudomonadaceae	Pseudomonas_E	Pseudomonas_E sp001423155	Pseudomonas_E sp.L127	Yes	Yes	Yes	No	Yes	No	Yes	No	No	No
L129	2643221805	Bacteria	Proteobacteria	Gammaproteobacteria	Pseudomonadales	Pseudomonadaceae	Pseudomonas_E	Pseudomonas_E coleopterorum	Pseudomonas_E sp.L129	Yes	No	Yes	No	No	No	No	No	No	No
L58	2643221775	Bacteria	Proteobacteria	Gammaproteobacteria	Pseudomonadales	Pseudomonadaceae	Pseudomonas_E	Pseudomonas_E sp001422615	Pseudomonas_E sp.L58	Yes	No	Yes	No	Yes	No	No	No	No	No
L130	2643221895	Bacteria	Proteobacteria	Gammaproteobacteria	Pseudomonadales	Moraxellaceae	Acinetobacter	Acinetobacter calcoaceticus	Acinetobacter sp.L130	Yes	Yes	No	No	No	Yes	Yes	No	No	No
RCL71	2558860101	Bacteria	Proteobacteria	Gammaproteobacteria	Pseudomonadales	Moraxellaceae	Acinetobacter	Acinetobacter radioresistens	Acinetobacter sp.RCL71	Yes	Yes	No	No	No	Yes	Yes	No	No	No
L53	2643221774	Bacteria	Proteobacteria	Gammaproteobacteria	Enterobacterales	Enterobacteriaceae	Erwinia	Erwinia sp001422605	Erwinia sp.L53	Yes	No	No	No	No	Yes	No	No	No	No
L51	2643221773	Bacteria	Proteobacteria	Gammaproteobacteria	Enterobacterales	Enterobacteriaceae	Rahnella	Rahnella sp001422575	Rahnella sp.L51	Yes	No	No	No	No	Yes	No	No	No	No
RMF92	2639762581	Bacteria	Proteobacteria	Gammaproteobacteria	Xanthomonadales	Xanthomonadaceae	Stenotrophomonas	Stenotrophomonas indicatrix	Stenotrophomonas sp.RMF92	No	No	No	No	No	No	No	No	No	No
L131	2643221806	Bacteria	Proteobacteria	Gammaproteobacteria	Xanthomonadales	Xanthomonadaceae	Xanthomonas	Xanthomonas sp001423495	Xanthomonas sp.L131	No	No	No	No	No	No	No	No	No	No
RMF79	2556921674	Bacteria	Proteobacteria	Gammaproteobacteria	Xanthomonadales	Rhodanobacteraceae	Dyella	Dyella marensis	Dyella sp.RMF79	Yes	No	No	No	No	Yes	No	No	No	No
RMF178	2593339196	Bacteria	Proteobacteria	Gammaproteobacteria	Xanthomonadales	Rhodanobacteraceae	Dyella	Dyella marensis	Dyella sp.RMF178	Yes	No	No	No	No	Yes	No	No	No	No
RMF138	2593339266	Bacteria	Proteobacteria	Gammaproteobacteria	Xanthomonadales	Rhodanobacteraceae	Luteibacter	Luteibacter sp900110505	Luteibacter sp.RMF138	No	No	No	No	No	No	No	No	No	No
RMF329	2639762521	Bacteria	Proteobacteria	Gammaproteobacteria	Xanthomonadales	Rhodanobacteraceae	Luteibacter	Luteibacter sp900110505	Luteibacter sp.RMF329	No	No	No	No	No	No	No	No	No	No
RMF366	2593339238	Bacteria	Proteobacteria	Gammaproteobacteria	Xanthomonadales	Rhodanobacteraceae	Luteibacter	Luteibacter sp900119235	Luteibacter sp.RMF366	No	No	No	No	No	No	No	No	No	No
RMF22	2519899668	Bacteria	Proteobacteria	Gammaproteobacteria	Xanthomonadales	Rhodanobacteraceae	Luteibacter	Luteibacter sp000745055	Luteibacter sp.RMF22	No	No	No	No	No	No	No	No	No	No
RMF333	2639762574	Bacteria	Proteobacteria	Gammaproteobacteria	Xanthomonadales	Rhodanobacteraceae	Luteibacter	Luteibacter sp000745055	Luteibacter sp.RMF333	No	No	No	No	No	No	No	No	No	No
RCL11	2546825541	Bacteria	Proteobacteria	Gammaproteobacteria	Burkholderiales	Burkholderiaceae	Paraburkholderia	Paraburkholderia sp900104795	Paraburkholderia sp.RCL11	Yes	No	No	Yes	Yes	No	No	No	No	No
RMF384	2546825545	Bacteria	Proteobacteria	Gammaproteobacteria	Burkholderiales	Burkholderiaceae	Paraburkholderia	Paraburkholderia sp900104795	Paraburkholderia sp.RMF384	Yes	No	No	Yes	Yes	No	No	No	No	No
RMF376	2521172625	Bacteria	Proteobacteria	Gammaproteobacteria	Burkholderiales	Burkholderiaceae	Paraburkholderia	Paraburkholderia caledonica	Paraburkholderia sp.RMF376	Yes	No	No	Yes	Yes	No	No	No	No	No
L177	2643221916	Bacteria	Proteobacteria	Gammaproteobacteria	Burkholderiales	Burkholderiaceae	Caballeronia	Caballeronia sp001424345	Caballeronia sp.L177	Yes	No	No	Yes	Yes	No	No	No	No	No
RMF25	2639762659	Bacteria	Proteobacteria	Gammaproteobacteria	Burkholderiales	Burkholderiaceae	Cupriavidus	Cupriavidus sp900104095	Cupriavidus sp.RMF25	Yes	No	No	No	Yes	No	No	No	No	No
RCL21	2558309150	Bacteria	Proteobacteria	Gammaproteobacteria	Burkholderiales	Burkholderiaceae	Ralstonia	Ralstonia sp000620465	Ralstonia sp.RCL21	Yes	No	No	No	Yes	No	No	No	No	No
RCL144	2596583598	Bacteria	Proteobacteria	Gammaproteobacteria	Burkholderiales	Burkholderiaceae	Ralstonia	Ralstonia pickettii	Ralstonia sp.RCL144	Yes	No	No	No	Yes	No	No	No	No	No
L61	2643221776	Bacteria	Proteobacteria	Gammaproteobacteria	Burkholderiales	Burkholderiaceae	Duganella	Duganella zoogloeoides	Duganella sp.L61	Yes	No	No	No	Yes	No	No	No	No	No
L139	2643221809	Bacteria	Proteobacteria	Gammaproteobacteria	Burkholderiales	Burkholderiaceae	Massilia	Massilia sp001424165	Massilia sp.L139	Yes	No	No	No	Yes	No	No	No	No	No
L267	2643221797	Bacteria	Proteobacteria	Gammaproteobacteria	Burkholderiales	Burkholderiaceae	Pseudorhodoferax	Pseudorhodoferax sp001422405	Pseudorhodoferax sp.L267	Yes	No	No	No	Yes	No	No	No	No	No
RMF47	2636416056	Bacteria	Proteobacteria	Gammaproteobacteria	Burkholderiales	Burkholderiaceae	Polaromonas	Polaromonas sp900103405	Polaromonas sp.RMF47	Yes	No	No	No	Yes	No	No	No	No	No
RMF160	2643221485	Bacteria	Proteobacteria	Gammaproteobacteria	Burkholderiales	Burkholderiaceae	Variovorax	Variovorax guangxiensis	Variovorax sp.RMF160	Yes	Yes	No	Yes	Yes	No	No	Yes	No	No
RMF350	2643221498	Bacteria	Proteobacteria	Gammaproteobacteria	Burkholderiales	Burkholderiaceae	Variovorax	Variovorax guangxiensis	Variovorax sp.RMF350	Yes	Yes	No	Yes	Yes	No	No	Yes	No	No
RMF349	2643221497	Bacteria	Proteobacteria	Gammaproteobacteria	Burkholderiales	Burkholderiaceae	Variovorax	Variovorax paradoxus	Variovorax sp.RMF349	Yes	Yes	No	Yes	Yes	No	No	Yes	No	No
L400	2643221821	Bacteria	Proteobacteria	Gammaproteobacteria	Burkholderiales	Burkholderiaceae	Ramlibacter	Ramlibacter sp001424545	Ramlibacter sp.L400	Yes	No	No	Yes	Yes	No	No	No	No	No
L220	2643221752	Bacteria	Proteobacteria	Gammaproteobacteria	Burkholderiales	Burkholderiaceae	Xylophilus	Xylophilus sp001421705	Xylophilus sp.L220	Yes	No	No	No	Yes	No	No	No	No	No
L78	2643221789	Bacteria	Proteobacteria	Gammaproteobacteria	Burkholderiales	Burkholderiaceae	Acidovorax_D	Acidovorax_D sp001422735	Acidovorax_D sp.L78	Yes	No	No	No	Yes	No	No	No	No	No
L84	2643221792	Bacteria	Proteobacteria	Gammaproteobacteria	Burkholderiales	Burkholderiaceae	Acidovorax_D	Acidovorax_D sp001424425	Acidovorax_D sp.L84	Yes	No	No	No	Yes	No	No	No	No	No
L191	2643221925	Bacteria	Proteobacteria	Gammaproteobacteria	Burkholderiales	Burkholderiaceae	Acidovorax_D	Acidovorax_D sp001424425	Acidovorax_D sp.L191	Yes	No	No	No	Yes	No	No	No	No	No
L160	2643221907	Bacteria	Proteobacteria	Gammaproteobacteria	Burkholderiales	Burkholderiaceae	Acidovorax_A	Acidovorax_A sp001424265	Acidovorax_A sp.L160	Yes	No	No	No	Yes	No	No	No	No	No
L416	2643221828	Bacteria	Proteobacteria	Gammaproteobacteria	Burkholderiales	Methylophilaceae	Methylophilus	Methylophilus sp001424665	Methylophilus sp.L416	Yes	No	No	No	Yes	No	No	No	No	No
L459	2643221940	Bacteria	Proteobacteria	Gammaproteobacteria	Burkholderiales	Methylophilaceae	Methylophilus	Methylophilus sp001424665	Methylophilus sp.L459	Yes	No	No	No	Yes	No	No	No	No	No
L414	2643221826	Bacteria	Proteobacteria	Gammaproteobacteria	Burkholderiales	Methylophilaceae	Methylophilus	Methylophilus sp001424665	Methylophilus sp.L414	Yes	No	No	No	Yes	No	No	No	No	No
RMF57	2228664006	Bacteria	Proteobacteria	Alphaproteobacteria	Rhizobiales	Rhizobiaceae	Rhizobium	Rhizobium altiplani	Rhizobium sp.RMF57	Yes	No	No	Yes	Yes	No	No	No	No	No
L306	2643221889	Bacteria	Proteobacteria	Alphaproteobacteria	Rhizobiales	Rhizobiaceae	Neorhizobium	Neorhizobium sp001423425	Neorhizobium sp.L306	Yes	No	No	Yes	No	No	No	No	No	No
RMF10	2521172663	Bacteria	Proteobacteria	Alphaproteobacteria	Rhizobiales	Rhizobiaceae	Agrobacterium	Agrobacterium sp000192635	Agrobacterium sp.RMF10	Yes	No	No	No	Yes	No	No	No	No	No
RMF389	2521172559	Bacteria	Proteobacteria	Alphaproteobacteria	Rhizobiales	Rhizobiaceae	Agrobacterium	Agrobacterium tumefaciens	Agrobacterium sp.RMF389	Yes	No	No	No	Yes	No	No	No	No	No
RMF224	2521172624	Bacteria	Proteobacteria	Alphaproteobacteria	Rhizobiales	Rhizobiaceae	Agrobacterium	Agrobacterium tumefaciens	Agrobacterium sp.RMF224	Yes	No	No	No	Yes	No	No	No	No	No
RCL41	2529292583	Bacteria	Proteobacteria	Alphaproteobacteria	Rhizobiales	Rhizobiaceae	Agrobacterium	Agrobacterium tumefaciens	Agrobacterium sp.RCL41	Yes	No	No	No	Yes	No	No	No	No	No
RCL32	2643221509	Bacteria	Proteobacteria	Alphaproteobacteria	Rhizobiales	Rhizobiaceae	Agrobacterium	Agrobacterium tumefaciens	Agrobacterium sp.RCL32	Yes	No	No	No	Yes	No	No	No	No	No
RMF33	2561511224	Bacteria	Proteobacteria	Alphaproteobacteria	Rhizobiales	Rhizobiaceae	Agrobacterium	Agrobacterium pusense	Agrobacterium sp.RMF33	Yes	No	No	No	Yes	No	No	No	No	No
L262	2643221860	Bacteria	Proteobacteria	Alphaproteobacteria	Rhizobiales	Rhizobiaceae	Agrobacterium	Agrobacterium sp001422245	Agrobacterium sp.L262	No	No	No	No	No	No	No	No	No	No
L311	2643221891	Bacteria	Proteobacteria	Alphaproteobacteria	Rhizobiales	Rhizobiaceae	Agrobacterium	Agrobacterium sp900468285	Agrobacterium sp.L311	No	No	No	No	No	No	No	No	No	No
L202	2643221743	Bacteria	Proteobacteria	Alphaproteobacteria	Rhizobiales	Rhizobiaceae	Agrobacterium	Agrobacterium sp900473305	Agrobacterium sp.L202	Yes	No	No	No	Yes	No	No	No	No	No
L68	2643221780	Bacteria	Proteobacteria	Alphaproteobacteria	Rhizobiales	Rhizobiaceae	Agrobacterium	Agrobacterium sp900473305	Agrobacterium sp.L68	Yes	No	No	No	Yes	No	No	No	No	No
L155	2643221905	Bacteria	Proteobacteria	Alphaproteobacteria	Rhizobiales	Rhizobiaceae	Agrobacterium	Agrobacterium sp900473305	Agrobacterium sp.L155	No	No	No	No	No	No	No	No	No	No
L453	2643221832	Bacteria	Proteobacteria	Alphaproteobacteria	Rhizobiales	Rhizobiaceae	Pararhizobium	Pararhizobium sp001425605	Pararhizobium sp.L453	Yes	No	No	Yes	No	No	No	No	No	No
L391	2643221936	Bacteria	Proteobacteria	Alphaproteobacteria	Rhizobiales	Rhizobiaceae	Pararhizobium	Pararhizobium sp001425605	Pararhizobium sp.L391	Yes	No	No	Yes	No	No	No	No	No	No
L386	2643221935	Bacteria	Proteobacteria	Alphaproteobacteria	Rhizobiales	Rhizobiaceae	Pararhizobium	Pararhizobium sp001425605	Pararhizobium sp.L386	Yes	No	No	Yes	Yes	No	No	No	No	No
L383	2643221933	Bacteria	Proteobacteria	Alphaproteobacteria	Rhizobiales	Rhizobiaceae	Pararhizobium	Pararhizobium sp001424065	Pararhizobium sp.L383	No	No	No	No	No	No	No	No	No	No
L341	2643221915	Bacteria	Proteobacteria	Alphaproteobacteria	Rhizobiales	Rhizobiaceae	Pararhizobium	Pararhizobium sp001424065	Pararhizobium sp.L341	No	No	No	No	No	No	No	No	No	No
RCL2	2565956514	Bacteria	Proteobacteria	Alphaproteobacteria	Rhizobiales	Rhizobiaceae	Ochrobactrum	Ochrobactrum anthropi	Ochrobactrum sp.RCL2	Yes	No	No	No	Yes	No	No	No	No	No
RMF370	2643221500	Bacteria	Proteobacteria	Alphaproteobacteria	Rhizobiales	Rhizobiaceae	Ochrobactrum	Ochrobactrum anthropi	Ochrobactrum sp.RMF370	Yes	No	No	No	Yes	No	No	No	No	No
RCL33	2639762575	Bacteria	Proteobacteria	Alphaproteobacteria	Rhizobiales	Rhizobiaceae	Phyllobacterium	Phyllobacterium sp900113985	Phyllobacterium sp.RCL33	Yes	No	No	Yes	No	No	No	No	No	No
RMF177	2643221486	Bacteria	Proteobacteria	Alphaproteobacteria	Rhizobiales	Rhizobiaceae	Phyllobacterium	Phyllobacterium sp900113985	Phyllobacterium sp.RMF177	Yes	No	No	Yes	No	No	No	No	No	No
L324	2643221807	Bacteria	Proteobacteria	Alphaproteobacteria	Rhizobiales	Rhizobiaceae	Aureimonas	Aureimonas sp001423245	Aureimonas sp.L324	No	No	No	No	No	No	No	No	No	No
L454	2643221829	Bacteria	Proteobacteria	Alphaproteobacteria	Rhizobiales	Rhizobiaceae	Leaf454	Leaf454 sp001424685	Leaf454 sp.L454	Yes	No	Yes	No	No	No	No	No	No	No
L427	2643221939	Bacteria	Proteobacteria	Alphaproteobacteria	Rhizobiales	Rhizobiaceae	Leaf454	Leaf454 sp001425485	Leaf454 sp.L427	Yes	No	Yes	No	No	No	No	No	No	No
L420	2643221830	Bacteria	Proteobacteria	Alphaproteobacteria	Rhizobiales	Devosiaceae	Devosia	Devosia sp001425445	Devosia sp.L420	No	No	No	No	No	No	No	No	No	No
L64	2643221778	Bacteria	Proteobacteria	Alphaproteobacteria	Rhizobiales	Devosiaceae	Devosia	Devosia sp001425445	Devosia sp.L64	No	No	No	No	No	No	No	No	No	No
L396	2643221819	Bacteria	Proteobacteria	Alphaproteobacteria	Rhizobiales	Xanthobacteraceae	Bradyrhizobium	Bradyrhizobium japonicum_C	Bradyrhizobium sp.L396	Yes	No	No	Yes	No	No	No	No	No	No
L122	2643221882	Bacteria	Proteobacteria	Alphaproteobacteria	Rhizobiales	Beijerinckiaceae	Methylobacterium	Methylobacterium extorquens	Methylobacterium sp.L122	No	No	No	No	No	No	No	No	No	No
L123	2643221884	Bacteria	Proteobacteria	Alphaproteobacteria	Rhizobiales	Beijerinckiaceae	Methylobacterium	Methylobacterium sp001423405	Methylobacterium sp.L123	No	No	No	No	No	No	No	No	No	No
L456	2643221938	Bacteria	Proteobacteria	Alphaproteobacteria	Rhizobiales	Beijerinckiaceae	Methylobacterium	Methylobacterium sp001425465	Methylobacterium sp.L456	No	No	No	No	No	No	No	No	No	No
RCL143	2606217776	Bacteria	Proteobacteria	Alphaproteobacteria	Rhizobiales	Beijerinckiaceae	Methylobacterium	Methylobacterium sp900112625	Methylobacterium sp.RCL143	Yes	No	No	Yes	No	No	No	No	No	No
RMF300	2590828860	Bacteria	Proteobacteria	Alphaproteobacteria	Rhizobiales	Beijerinckiaceae	Methylobacterium	Methylobacterium sp900112625	Methylobacterium sp.RMF300	Yes	No	No	Yes	No	No	No	No	No	No
RCL125	2595698237	Bacteria	Proteobacteria	Alphaproteobacteria	Rhizobiales	Beijerinckiaceae	Methylobacterium	Methylobacterium purpurogeneiscleroticus	Methylobacterium sp.RCL125	Yes	No	No	Yes	No	No	No	No	No	No
RCL129	2643221507	Bacteria	Proteobacteria	Alphaproteobacteria	Rhizobiales	Beijerinckiaceae	Methylobacterium	Methylobacterium purpurogeneiscleroticus	Methylobacterium sp.RCL129	Yes	No	No	Yes	No	No	No	No	No	No
RCL136	2606217775	Bacteria	Proteobacteria	Alphaproteobacteria	Rhizobiales	Beijerinckiaceae	Methylobacterium	Methylobacterium sp900103195	Methylobacterium sp.RCL136	Yes	No	No	Yes	No	No	No	No	No	No
RMF111	2590828855	Bacteria	Proteobacteria	Alphaproteobacteria	Rhizobiales	Beijerinckiaceae	Methylobacterium	Methylobacterium brachiatum	Methylobacterium sp.RMF111	Yes	No	No	Yes	No	No	No	No	No	No
L125	2643221886	Bacteria	Proteobacteria	Alphaproteobacteria	Rhizobiales	Beijerinckiaceae	Methylobacterium	Methylobacterium sp001423085	Methylobacterium sp.L125	Yes	No	No	Yes	No	No	No	No	No	No
L465	2643221943	Bacteria	Proteobacteria	Alphaproteobacteria	Rhizobiales	Beijerinckiaceae	Methylobacterium	Methylobacterium sp001424705	Methylobacterium sp.L465	Yes	No	No	Yes	No	No	No	No	No	No
L88	2643221841	Bacteria	Proteobacteria	Alphaproteobacteria	Rhizobiales	Beijerinckiaceae	Methylobacterium	Methylobacterium sp001424705	Methylobacterium sp.L88	Yes	No	No	Yes	No	No	No	No	No	No
L89	2643221859	Bacteria	Proteobacteria	Alphaproteobacteria	Rhizobiales	Beijerinckiaceae	Methylobacterium	Methylobacterium sp001424705	Methylobacterium sp.L89	Yes	No	No	Yes	No	No	No	No	No	No
L94	2643221952	Bacteria	Proteobacteria	Alphaproteobacteria	Rhizobiales	Beijerinckiaceae	Methylobacterium	Methylobacterium sp001424705	Methylobacterium sp.L94	Yes	No	No	Yes	No	No	No	No	No	No
L111	2643221871	Bacteria	Proteobacteria	Alphaproteobacteria	Rhizobiales	Beijerinckiaceae	Methylobacterium	Methylobacterium sp001424705	Methylobacterium sp.L111	Yes	No	No	Yes	No	No	No	No	No	No
L117	2643221874	Bacteria	Proteobacteria	Alphaproteobacteria	Rhizobiales	Beijerinckiaceae	Methylobacterium	Methylobacterium sp001422985	Methylobacterium sp.L117	Yes	No	No	Yes	No	No	No	No	No	No
L113	2643221804	Bacteria	Proteobacteria	Alphaproteobacteria	Rhizobiales	Beijerinckiaceae	Methylobacterium	Methylobacterium sp001422985	Methylobacterium sp.L113	Yes	No	No	Yes	No	No	No	No	No	No
L99	2643221796	Bacteria	Proteobacteria	Alphaproteobacteria	Rhizobiales	Beijerinckiaceae	Methylobacterium	Methylobacterium sp001422375	Methylobacterium sp.L99	No	No	No	No	No	No	No	No	No	No
L112	2643221802	Bacteria	Proteobacteria	Alphaproteobacteria	Rhizobiales	Beijerinckiaceae	Methylobacterium	Methylobacterium sp001423295	Methylobacterium sp.L112	Yes	No	No	Yes	No	No	No	No	No	No
L100	2643221798	Bacteria	Proteobacteria	Alphaproteobacteria	Rhizobiales	Beijerinckiaceae	Methylobacterium	Methylobacterium sp001423295	Methylobacterium sp.L100	No	No	No	No	No	No	No	No	No	No
L102	2643221799	Bacteria	Proteobacteria	Alphaproteobacteria	Rhizobiales	Beijerinckiaceae	Methylobacterium	Methylobacterium sp001423295	Methylobacterium sp.L102	No	No	No	No	No	No	No	No	No	No
L106	2643221868	Bacteria	Proteobacteria	Alphaproteobacteria	Rhizobiales	Beijerinckiaceae	Methylobacterium	Methylobacterium sp000376345	Methylobacterium sp.L106	Yes	No	No	Yes	No	No	No	No	No	No
L85	2643221835	Bacteria	Proteobacteria	Alphaproteobacteria	Rhizobiales	Beijerinckiaceae	Methylobacterium	Methylobacterium sp000376345	Methylobacterium sp.L85	Yes	No	No	Yes	No	No	No	No	No	No
L86	2643221837	Bacteria	Proteobacteria	Alphaproteobacteria	Rhizobiales	Beijerinckiaceae	Methylobacterium	Methylobacterium sp001422815	Methylobacterium sp.L86	Yes	No	No	Yes	No	No	No	No	No	No
L91	2643221863	Bacteria	Proteobacteria	Alphaproteobacteria	Rhizobiales	Beijerinckiaceae	Methylobacterium	Methylobacterium sp001422815	Methylobacterium sp.L91	Yes	No	No	Yes	No	No	No	No	No	No
L399	2643221820	Bacteria	Proteobacteria	Alphaproteobacteria	Rhizobiales	Beijerinckiaceae	Methylobacterium	Methylobacterium sp001423265	Methylobacterium sp.L399	No	No	No	No	No	No	No	No	No	No
RCL4	2643221505	Bacteria	Proteobacteria	Alphaproteobacteria	Caulobacterales	Caulobacteraceae	Brevundimonas	Brevundimonas vesicularis	Brevundimonas sp.RCL4	No	No	No	No	No	No	No	No	No	No
L363	2643221817	Bacteria	Proteobacteria	Alphaproteobacteria	Caulobacterales	Caulobacteraceae	Brevundimonas	Brevundimonas sp001424025	Brevundimonas sp.L363	No	No	No	No	No	No	No	No	No	No
RMF279	2590828858	Bacteria	Proteobacteria	Alphaproteobacteria	Caulobacterales	Caulobacteraceae	Caulobacter	Caulobacter sp900114015	Caulobacter sp.RMF279	No	No	No	No	No	No	No	No	No	No
L2	2643221738	Bacteria	Proteobacteria	Alphaproteobacteria	Sphingomonadales	Sphingomonadaceae	Novosphingobium	Novosphingobium sp001421325	Novosphingobium sp.L2	Yes	No	No	No	Yes	No	No	No	No	No
L26	2643221759	Bacteria	Proteobacteria	Alphaproteobacteria	Sphingomonadales	Sphingomonadaceae	Sphingobium	Sphingobium sp001421665	Sphingobium sp.L26	No	No	No	No	No	No	No	No	No	No
L208	2643221794	Bacteria	Proteobacteria	Alphaproteobacteria	Sphingomonadales	Sphingomonadaceae	Sphingomonas	Sphingomonas sp001421415	Sphingomonas sp.L208	No	No	No	No	No	No	No	No	No	No
L230	2643221760	Bacteria	Proteobacteria	Alphaproteobacteria	Sphingomonadales	Sphingomonadaceae	Sphingomonas	Sphingomonas sp001421745	Sphingomonas sp.L230	No	No	No	No	No	No	No	No	No	No
L198	2643221816	Bacteria	Proteobacteria	Alphaproteobacteria	Sphingomonadales	Sphingomonadaceae	Sphingomonas	Sphingomonas sp001424005	Sphingomonas sp.L198	No	No	No	No	No	No	No	No	No	No
L34	2643221766	Bacteria	Proteobacteria	Alphaproteobacteria	Sphingomonadales	Sphingomonadaceae	Sphingomonas	Sphingomonas sp001421805	Sphingomonas sp.L34	No	No	No	No	No	No	No	No	No	No
L226	2643221757	Bacteria	Proteobacteria	Alphaproteobacteria	Sphingomonadales	Sphingomonadaceae	Sphingomonas	Sphingomonas aerolata	Sphingomonas sp.L226	No	No	No	No	No	No	No	No	No	No
L257	2643221838	Bacteria	Proteobacteria	Alphaproteobacteria	Sphingomonadales	Sphingomonadaceae	Sphingomonas	Sphingomonas sp001971605	Sphingomonas sp.L257	No	No	No	No	No	No	No	No	No	No
L231	2643221782	Bacteria	Proteobacteria	Alphaproteobacteria	Sphingomonadales	Sphingomonadaceae	Sphingomonas	Sphingomonas sp001421995	Sphingomonas sp.L231	No	No	No	No	No	No	No	No	No	No
RMF305	2565956511	Bacteria	Proteobacteria	Alphaproteobacteria	Sphingomonadales	Sphingomonadaceae	Sphingomonas	Sphingomonas sp000712135	Sphingomonas sp.RMF305	No	No	No	No	No	No	No	No	No	No
L16	2643221747	Bacteria	Proteobacteria	Alphaproteobacteria	Sphingomonadales	Sphingomonadaceae	Sphingomonas	Sphingomonas sp001421765	Sphingomonas sp.L16	No	No	No	No	No	No	No	No	No	No
L29	2643221762	Bacteria	Proteobacteria	Alphaproteobacteria	Sphingomonadales	Sphingomonadaceae	Sphingomonas	Sphingomonas sp001421765	Sphingomonas sp.L29	No	No	No	No	No	No	No	No	No	No
L32	2643221764	Bacteria	Proteobacteria	Alphaproteobacteria	Sphingomonadales	Sphingomonadaceae	Sphingomonas	Sphingomonas sp001421765	Sphingomonas sp.L32	No	No	No	No	No	No	No	No	No	No
L22	2643221753	Bacteria	Proteobacteria	Alphaproteobacteria	Sphingomonadales	Sphingomonadaceae	Sphingomonas	Sphingomonas sp001421715	Sphingomonas sp.L22	No	No	No	No	No	No	No	No	No	No
L5	2643221739	Bacteria	Proteobacteria	Alphaproteobacteria	Sphingomonadales	Sphingomonadaceae	Sphingomonas	Sphingomonas sp001421715	Sphingomonas sp.L5	No	No	No	No	No	No	No	No	No	No
L67	2643221779	Bacteria	Proteobacteria	Alphaproteobacteria	Sphingomonadales	Sphingomonadaceae	Sphingomonas	Sphingomonas sp001421965	Sphingomonas sp.L67	No	No	No	No	No	No	No	No	No	No
L10	2643221744	Bacteria	Proteobacteria	Alphaproteobacteria	Sphingomonadales	Sphingomonadaceae	Sphingomonas	Sphingomonas sp001421245	Sphingomonas sp.L10	No	No	No	No	No	No	No	No	No	No
L42	2643221769	Bacteria	Proteobacteria	Alphaproteobacteria	Sphingomonadales	Sphingomonadaceae	Sphingomonas	Sphingomonas sp001425385	Sphingomonas sp.L42	No	No	No	No	No	No	No	No	No	No
L407	2643221824	Bacteria	Proteobacteria	Alphaproteobacteria	Sphingomonadales	Sphingomonadaceae	Sphingomonas	Sphingomonas sp001425385	Sphingomonas sp.L407	No	No	No	No	No	No	No	No	No	No
L33	2643221765	Bacteria	Proteobacteria	Alphaproteobacteria	Sphingomonadales	Sphingomonadaceae	Sphingomonas	Sphingomonas sp001421785	Sphingomonas sp.L33	No	No	No	No	No	No	No	No	No	No
RMF40	2563366720	Bacteria	Bacteroidota	Bacteroidia	Flavobacteriales	Flavobacteriaceae	Flavobacterium	Flavobacterium johnsoniae	Flavobacterium sp.RMF40	Yes	No	No	No	No	Yes	No	No	No	No
RMF312A	2643221533	Bacteria	Bacteroidota	Bacteroidia	Flavobacteriales	Weeksellaceae	Chryseobacterium	Chryseobacterium indologenes	Chryseobacterium sp.RMF312A	No	No	No	No	No	No	No	No	No	No
L201	2643221740	Bacteria	Bacteroidota	Bacteroidia	Flavobacteriales	Weeksellaceae	Chryseobacterium	Chryseobacterium sp001421435	Chryseobacterium sp.L201	No	No	No	No	No	No	No	No	No	No
L394	2643221937	Bacteria	Bacteroidota	Bacteroidia	Flavobacteriales	Weeksellaceae	Chryseobacterium	Chryseobacterium sp001424105	Chryseobacterium sp.L394	No	No	No	No	No	No	No	No	No	No
L41	2643221768	Bacteria	Bacteroidota	Bacteroidia	Sphingobacteriales	Sphingobacteriaceae	Pedobacter	Pedobacter sp001422545	Pedobacter sp.L41	No	No	No	No	No	No	No	No	No	No
L176	2643221914	Bacteria	Bacteroidota	Bacteroidia	Sphingobacteriales	Sphingobacteriaceae	Pedobacter	Pedobacter sp001424305	Pedobacter sp.L176	No	No	No	No	No	No	No	No	No	No
L21	NA	NA	NA	NA	NA	NA	NA	NA	NA	NA	NA	NA	NA	NA	NA	NA	NA	No	No
L98	NA	NA	NA	NA	NA	NA	NA	NA	NA	NA	NA	NA	NA	NA	NA	NA	NA	No	No
L73	NA	NA	NA	NA	NA	NA	NA	NA	NA	NA	NA	NA	NA	NA	NA	NA	NA	No	No
L4	NA	NA	NA	NA	NA	NA	NA	NA	NA	NA	NA	NA	NA	NA	NA	NA	NA	No	No
L313	NA	NA	NA	NA	NA	NA	NA	NA	NA	NA	NA	NA	NA	NA	NA	NA	NA	No	No
L250	NA	NA	NA	NA	NA	NA	NA	NA	NA	NA	NA	NA	NA	NA	NA	NA	NA	No	No
L374	NA	NA	NA	NA	NA	NA	NA	NA	NA	NA	NA	NA	NA	NA	NA	NA	NA	No	No
L408	NA	NA	NA	NA	NA	NA	NA	NA	NA	NA	NA	NA	NA	NA	NA	NA	NA	No	No
L167	NA	NA	NA	NA	NA	NA	NA	NA	NA	NA	NA	NA	NA	NA	NA	NA	NA	No	No
L170	NA	NA	NA	NA	NA	NA	NA	NA	NA	NA	NA	NA	NA	NA	NA	NA	NA	No	No
L59	NA	NA	NA	NA	NA	NA	NA	NA	NA	NA	NA	NA	NA	NA	NA	NA	NA	No	No
L401	NA	NA	NA	NA	NA	NA	NA	NA	NA	NA	NA	NA	NA	NA	NA	NA	NA	No	No
L205	NA	NA	NA	NA	NA	NA	NA	NA	NA	NA	NA	NA	NA	NA	NA	NA	NA	No	No
L248	NA	NA	NA	NA	NA	NA	NA	NA	NA	NA	NA	NA	NA	NA	NA	NA	NA	No	No
L132	NA	NA	NA	NA	NA	NA	NA	NA	NA	NA	NA	NA	NA	NA	NA	NA	NA	No	No
L350	NA	NA	NA	NA	NA	NA	NA	NA	NA	NA	NA	NA	NA	NA	NA	NA	NA	No	No
L37	NA	NA	NA	NA	NA	NA	NA	NA	NA	NA	NA	NA	NA	NA	NA	NA	NA	No	No
L118	NA	NA	NA	NA	NA	NA	NA	NA	NA	NA	NA	NA	NA	NA	NA	NA	NA	No	No
