# Supplementary material for: Plant microbiota controls an alternative root branching regulatory mechanism in plants
Source: Proc Natl Acad Sci U S A. 2023 Apr 3;120(15):e2301054120. doi: 10.1073/pnas.2301054120 (PMC10104509; doi:10.1073/pnas.2301054120)
Supplement: Supplementary file 3 — Dataset S02 (XLSX) [file pnas.2301054120.sd02.xlsx]

## Sheet: Dataset S2
Dataset S2. Bacterial strains modify plant root architecture. The dataset shows the average value, for each root feature, determined in plants exposed to the different bacterial strains (Strain ID) and the position of the strains in the clusters defined in Fig. 1D.
Strain	Cluster	PR_length	PR_surface	PR_volume	PR_diameter	Norm_child_density	LR_density	LR_coverage	Distance_to_the_1st_LR	LR_symmetry	LR_interbranch_distance	LR_length_distribution	LR_length	LR_surface	LR_volume	LR_diameter	LR_angle	Number_of_branched_LR	2ndLR_number	2ndLR_length	2ndLR_surface	2ndLR_volume	2ndLR_diameter
L415	CR23	9.72857	1.29509	0.015695	0.0366751	4.78019	3.47447	0.719004	0.193707	0.473404	0.021867	1.72253	1.06297	0.113452	0.00135092	0.0308633	59.4422	0.0669145	1.24196	0.110928	0.00833632	5.9135e-05	0.0231857
L404	CR23	10.6819	1.42804	0.0177512	0.0383763	5.16341	3.814	0.714831	0.240414	0.479263	0.0179073	1.56641	1.16352	0.118061	0.00125718	0.0314631	60.4903	0.0722334	1.28903	0.129979	0.0099563	6.91974e-05	0.0215965
L396	CR23	10.4963	1.45081	0.0173704	0.0368202	5.42472	3.96676	0.71193	0.232918	0.456151	0.0159855	2.17377	1.28809	0.136022	0.00145786	0.0299257	61.121	0.0745952	1.53242	0.137462	0.0100944	6.84803e-05	0.0268651
L459	CR23	10.3624	1.40503	0.017609	0.0380726	5.23351	3.80186	0.710415	0.248094	0.493499	0.0181515	2.05187	1.28382	0.139357	0.00144124	0.0310792	63.2859	0.0958005	1.67407	0.13488	0.00972566	6.49614e-05	0.0313697
L465	CR23	10.5747	1.38411	0.0165714	0.0375309	5.04767	3.69185	0.702475	0.258196	0.496462	0.0194858	1.66125	1.11235	0.110247	0.00114597	0.0296238	57.3754	0.0590377	2.07283	0.108755	0.00803605	5.44579e-05	0.0203562
L401	CR23	10.1048	1.33104	0.0160272	0.0359602	4.67627	3.394	0.673705	0.269406	0.531064	0.0191636	1.59382	1.10927	0.116633	0.00124751	0.0287893	60.8954	0.0807766	1.6451	0.118621	0.00932727	7.17133e-05	0.0248717
L414	CR23	10.6231	1.30898	0.0148028	0.0353502	4.82348	3.51952	0.713879	0.248194	0.484531	0.0218537	1.83363	1.24997	0.119897	0.00119441	0.0277581	60.9414	0.0867089	2.38799	0.128105	0.00868003	5.50198e-05	0.0220413
L407	CR23	10.4342	1.38514	0.0169711	0.0375944	4.76861	3.50492	0.706636	0.247564	0.469699	0.0224521	1.99977	1.16049	0.121999	0.00130792	0.0297569	60.4039	0.0841092	1.85918	0.129599	0.00957994	6.6329e-05	0.0239426
L427	CR23	10.6585	1.38315	0.0157595	0.0362708	4.81516	3.5175	0.695524	0.250496	0.466126	0.0217336	2.03424	1.15321	0.124001	0.00135996	0.0300874	60.6737	0.088927	1.80285	0.118052	0.00866908	6.04357e-05	0.0272502
L383	CR23	10.0058	1.30625	0.0156654	0.0357865	4.8284	3.52899	0.67349	0.288122	0.511017	0.0250337	1.80317	1.15035	0.128798	0.00141273	0.0305335	59.101	0.111923	1.81186	0.132657	0.00978586	6.85742e-05	0.0250112
L454	CR23	9.63151	1.22798	0.0143738	0.0353649	5.08972	3.71126	0.738476	0.230507	0.453611	0.0230064	1.93389	1.22633	0.129389	0.0014078	0.0301119	59.7557	0.106017	2.13534	0.141368	0.00998887	6.69892e-05	0.0272954
L406	CR23	9.15947	1.08247	0.0123515	0.0353042	5.34902	4.21185	0.797023	0.163847	0.54545	0.0209099	2.24109	1.41601	0.155435	0.00172442	0.0310983	58.1417	0.124933	2.18782	0.176072	0.0118781	7.55386e-05	0.0273843
L436	CR23	8.94205	1.19055	0.0156529	0.0379885	5.36338	4.15211	0.771448	0.19696	0.442277	0.0227761	1.65255	1.3351	0.144563	0.00163173	0.0329202	57.8066	0.0889849	2.08415	0.112024	0.00838944	5.9893e-05	0.028843
L395	CR23	10.5048	1.39681	0.0168643	0.0377557	5.45904	4.08855	0.724056	0.246875	0.546094	0.0167236	2.16077	1.25976	0.135548	0.00150784	0.0320999	57.4217	0.0865216	2.42219	0.156438	0.0111422	7.84173e-05	0.0291358
L460	CR23	10.4489	1.44843	0.0186425	0.0380554	5.44795	3.88904	0.717573	0.244239	0.573282	0.0164896	1.79337	1.28244	0.142245	0.00160788	0.0322265	56.2701	0.0879505	2.08866	0.169771	0.0128723	8.38948e-05	0.0294706
L384	CR23	10.5533	1.43296	0.0175824	0.0375449	5.25438	3.94028	0.75523	0.221902	0.502219	0.0171264	1.91824	1.31193	0.141929	0.00156434	0.0299291	59.4213	0.133256	1.68695	0.17575	0.0133882	8.79696e-05	0.0317549
L386	CR23	10.6867	1.50425	0.0182011	0.0360395	5.51713	4.16699	0.741642	0.234152	0.539914	0.0146539	2.33778	1.40706	0.155458	0.00171997	0.0309701	58.2353	0.116033	1.96381	0.191015	0.0139848	9.51365e-05	0.031944
L412	CR23	10.5513	1.44725	0.0180781	0.0379027	5.51192	4.18788	0.784951	0.195684	0.492162	0.0154482	2.25731	1.40841	0.154024	0.00170781	0.0310316	60.0536	0.0867304	1.70105	0.139232	0.0104625	7.34383e-05	0.0280998
L456	CR23	9.97429	1.38442	0.0179063	0.0378505	5.29345	3.96938	0.723622	0.248066	0.472548	0.0208177	2.24563	1.35092	0.152239	0.00173971	0.0324108	57.76	0.0861019	1.52115	0.134303	0.0100415	6.95844e-05	0.0276137
L391	CR23	10.1237	1.36002	0.0169324	0.0370983	5.07729	3.90888	0.772617	0.200171	0.452007	0.0199305	2.17326	1.34524	0.146216	0.00159007	0.0311015	57.5817	0.105856	1.6769	0.14364	0.0110295	8.10196e-05	0.0295801
L446	CR23	10.1225	1.38573	0.017268	0.0369794	5.01961	3.72531	0.743535	0.233051	0.471063	0.0214399	2.06826	1.37216	0.143386	0.00151571	0.0307734	58.8882	0.0954709	1.38819	0.0924008	0.00674035	4.64182e-05	0.0252976
L10	CR2	8.10786	1.33711	0.0182085	0.0462434	3.07049	1.93625	0.619095	0.323164	0.490862	0.0503547	0.800903	0.611028	0.0830083	0.00113074	0.0335511	56.8341	0.0085784	1.39439	0.0291463	0.00368256	3.18254e-05	0.00635619
L24	CR2	7.81788	1.22443	0.017059	0.0467976	3.29988	2.1228	0.631261	0.323798	0.522624	0.0513969	0.677125	0.570704	0.0778676	0.00102426	0.0337362	56.8935	0	0.887338	0	0	0	0
L201	CR2	9.45739	1.37601	0.0178984	0.0434327	3.03556	2.07627	0.654759	0.307089	0.411297	0.0445718	2.06119	1.00906	0.140962	0.00160701	0.0329055	53.4415	0.00803311	2.39674	0.0376179	0.00265715	1.91176e-05	0.00447655
L363	CR2	8.01612	1.4154	0.0196395	0.0467976	2.67431	1.63244	0.60028	0.358053	0.458827	0.0586996	1.46679	0.763545	0.133297	0.00171038	0.0350901	50.8321	0.0121392	2.52102	0.0530518	0.0041362	3.2178e-05	0.00754664
L285	CR16	9.07177	1.10166	0.0133312	0.036834	4.42851	3.14262	0.68949	0.268287	0.581333	0.0161381	2.50971	1.30635	0.142695	0.00160263	0.0325371	50.9975	0.0358739	1.36637	0.0545881	0.00419155	3.22028e-05	0.00893274
L167	CR16	9.18596	1.12575	0.0137059	0.0374451	4.21854	2.88648	0.666433	0.296942	0.50616	0.0155987	2.49703	1.32654	0.14515	0.00162428	0.0319638	51.6232	0.0861319	1.67409	0.116499	0.00925466	7.03049e-05	0.0208431
L244	CR16	8.77849	1.02836	0.0117513	0.0359687	4.0789	2.69465	0.645441	0.304236	0.536961	0.0170166	1.9061	1.05322	0.11194	0.00123829	0.0309506	51.6561	0.0630673	1.62256	0.0811473	0.00677538	5.34719e-05	0.0148879
L225	CR16	9.97184	1.32781	0.0171574	0.0407374	4.85524	3.34204	0.671752	0.292444	0.482247	0.0145543	2.56734	1.33804	0.149788	0.00170349	0.0324667	51.2068	0.0115709	1.02478	0.0110327	0.00111249	9.99218e-06	0.00297758
L233	CR16	10.05	1.23656	0.0148947	0.037753	4.94265	3.54613	0.695261	0.279814	0.48149	0.0245499	2.03082	1.20475	0.127595	0.00140942	0.0303601	51.9413	0.0270974	1.49775	0.0455485	0.00362606	2.8505e-05	0.00893274
L254	CR18	9.48216	1.31187	0.016922	0.0420599	3.47278	2.36182	0.657792	0.312047	0.396381	0.0376495	1.14753	0.810126	0.084967	0.000945976	0.0298089	51.4562	0	1.49775	0	0	0	0
L278	CR18	8.78974	1.29816	0.0175524	0.043594	3.57513	2.68993	0.721731	0.260651	0.374277	0.0392212	1.1203	0.862641	0.0916334	0.00102931	0.0306164	49.3071	0.0234237	1.997	0.0545881	0.00374244	2.34361e-05	0.00831304
L202	CR18	9.02464	1.22247	0.01591	0.0416342	3.65456	2.33854	0.644634	0.289865	0.517155	0.0213977	1.92455	0.971162	0.106061	0.00119678	0.0319916	56.165	0	1.02478	0	0	0	0
L304	CR18	9.21603	1.23051	0.0159572	0.0400413	4.01955	2.78749	0.673992	0.305029	0.479477	0.0331809	1.31252	1.0017	0.10515	0.00115923	0.0301531	56.5114	0.0334508	1.49775	0.0490011	0.00377071	2.82972e-05	0.00974481
L321	CR18	9.15061	1.21323	0.0158801	0.0401394	3.99067	2.99114	0.725688	0.265027	0.478925	0.0348843	1.90691	0.940415	0.104966	0.00122269	0.0321948	55.1078	0.00801985	1.49775	0.0198502	0.0015242	1.17101e-05	0.00324827
L172	CR18	9.35748	1.23839	0.0158915	0.040475	3.74182	2.68062	0.694131	0.291879	0.491845	0.0336263	1.39772	0.89398	0.0904867	0.000973314	0.0285836	52.0105	0.00882183	1.49775	0.018196	0.00139718	1.07343e-05	0.00297758
L299	CR18	10.1588	1.3283	0.0170911	0.0397985	3.61659	2.66628	0.714376	0.280924	0.522571	0.0314596	1.16832	0.733684	0.0735191	0.000778441	0.0282159	54.2692	0	1.49775	0	0	0	0
L171	CR18	9.67467	1.19261	0.0144577	0.0379744	3.63695	2.71718	0.72036	0.264824	0.45301	0.0328125	1.34028	0.749053	0.0780091	0.000856255	0.0285915	57.4406	0.00678603	1.87219	0.0153305	0.000962789	5.83107e-06	0.00297758
L191	CR18	10.3224	1.30814	0.0163897	0.0396512	4.29625	3.13758	0.70445	0.288438	0.469604	0.0258242	1.47072	0.912757	0.0948867	0.0010418	0.0296042	54.6572	0.0179912	2.37144	0.0545881	0.00419155	3.22028e-05	0.00893274
L230	CR18	8.99364	1.20543	0.0159107	0.0409919	3.75804	2.59686	0.673634	0.283619	0.45767	0.035201	1.47925	0.87394	0.093007	0.00104296	0.0303089	54.1635	0.00678603	2.24662	0.018196	0.00139718	1.07343e-05	0.00297758
L231	CR18	10.317	1.49952	0.0203237	0.0466214	4.5693	3.37041	0.713528	0.277533	0.417295	0.0240139	2.13804	1.22897	0.134188	0.00152423	0.0316558	55.8135	0.0575543	2.17991	0.108111	0.0086409	6.85336e-05	0.0208431
L186	CR18	9.91799	1.45712	0.0196867	0.045267	4.30075	3.17671	0.715242	0.27418	0.454164	0.0266193	2.04214	1.02774	0.110477	0.00125198	0.0299875	56.3863	0.013043	1.49775	0.0338728	0.00219923	1.45659e-05	0.0053727
L234	CR18	10.668	1.50312	0.0202568	0.0434047	4.57795	3.2783	0.692834	0.293983	0.467973	0.02206	2.06977	1.1475	0.125504	0.00144224	0.0320126	56.3231	0.0376176	1.56583	0.0870075	0.00645213	4.75404e-05	0.0157066
L258	CR18	10.3417	1.39724	0.0183045	0.0412231	4.45421	3.26546	0.712512	0.27665	0.444873	0.0245926	1.9803	1.15529	0.126637	0.00141025	0.0310463	52.8605	0.0304491	1.49775	0.0410821	0.00329506	2.58414e-05	0.00888129
L272	CR18	8.6401	1.19343	0.0160865	0.0420836	4.22983	3.42243	0.777653	0.215663	0.447775	0.0320919	1.74675	0.963635	0.105526	0.00120016	0.030808	58.6388	0.0278021	2.04649	0.0424731	0.00347488	2.74041e-05	0.00871602
L343	CR18	8.52609	1.25389	0.0176249	0.0443056	4.78284	3.97825	0.822547	0.179455	0.453075	0.0278936	1.22414	0.872707	0.0986714	0.00116912	0.031951	57.8958	0.0367997	1.93459	0.0460978	0.00397745	3.40505e-05	0.0119103
L187	CR18	8.74673	1.27778	0.0178883	0.04424	3.92809	2.90619	0.716873	0.2607	0.487597	0.0341133	1.14768	0.748503	0.0857741	0.00102774	0.0327829	60.0392	0.0648496	1.68066	0.0881775	0.0064677	4.61731e-05	0.0206718
L48	CR18	8.71638	1.21099	0.0160703	0.0445684	4.07688	3.04374	0.727196	0.236982	0.532407	0.0250207	0.884202	0.713057	0.0986711	0.0013429	0.0330605	57.8605	0.0402361	1.62256	0.0831094	0.00651139	5.02209e-05	0.0153625
L62	CR3	7.58038	1.04019	0.013474	0.0450976	4.50298	3.06267	0.668477	0.285621	0.431946	0.0211018	1.47859	0.802246	0.0926909	0.00115101	0.0320574	58.2476	0.0443848	3.51289	0.0792453	0.00579172	3.94099e-05	0.0133516
L100	CR3	8.77027	1.15862	0.0147978	0.0412376	4.55927	3.10128	0.641012	0.301472	0.439847	0.0187221	1.43875	0.927276	0.103399	0.0012028	0.0320341	58.0856	0.0519453	2.9747	0.0735365	0.00529834	3.78623e-05	0.0157694
L92	CR3	7.87045	0.992539	0.0121779	0.0411248	4.81606	3.00118	0.61748	0.313786	0.427126	0.0190969	1.6465	0.936833	0.104545	0.00118328	0.0302547	58.5309	0.0705564	3.3477	0.119826	0.00850485	5.06078e-05	0.0185904
L59	CR3	7.45126	1.02046	0.0135397	0.0435419	4.21711	2.77667	0.597898	0.333714	0.444728	0.0190151	1.44367	1.08174	0.123885	0.00149026	0.0316573	56.8305	0.0807664	2.8248	0.127007	0.00783623	4.68648e-05	0.0179241
L64	CR3	8.36589	1.10098	0.0138898	0.0426958	4.58562	2.91542	0.618582	0.335602	0.474046	0.0182896	1.40534	1.00465	0.107579	0.00121078	0.0314127	56.467	0.0582339	2.16342	0.0925714	0.00660614	4.59386e-05	0.0195924
L93	CR3	7.47783	0.960219	0.0118105	0.0417655	4.59346	2.55081	0.575231	0.344056	0.461889	0.0209137	1.35922	0.933414	0.103923	0.0011986	0.0311069	58.9563	0.0494524	2.52398	0.0689855	0.00495417	3.61365e-05	0.0135252
L89	CR3	6.8178	0.914042	0.0116462	0.0444692	3.97168	2.92473	0.712552	0.232131	0.480943	0.0311155	1.29209	1.03142	0.121567	0.00139282	0.0331727	59.324	0.0618947	1.96759	0.128446	0.00933365	6.42882e-05	0.0207606
L99	CR3	7.3883	1.05655	0.0142597	0.0438312	3.7316	2.39463	0.623765	0.311399	0.435817	0.0280216	1.14919	0.699265	0.0845494	0.0010977	0.0329252	60.3545	0.0549668	1.7127	0.0635808	0.00483756	3.60264e-05	0.0139396
L37	CR3	8.14307	1.1155	0.0144148	0.0432615	3.97654	2.666	0.645528	0.302561	0.452201	0.0255468	1.71852	0.816642	0.0893096	0.00105278	0.0309185	53.9198	0.0601751	2.65764	0.0887614	0.00652855	4.2892e-05	0.016301
L58	CR3	8.9369	1.16358	0.0145817	0.0415937	3.75792	2.54755	0.669129	0.283886	0.474233	0.0270204	1.79255	0.982535	0.111304	0.00125592	0.0320477	53.8838	0.047201	1.96759	0.110158	0.00813661	5.42143e-05	0.0167104
RMF220A	CR3	8.12492	1.05763	0.0133359	0.0402691	4.07687	2.87776	0.678546	0.269073	0.484567	0.037636	1.35809	0.812859	0.0868683	0.000976496	0.0297787	58.597	0.0789947	1.76859	0.065601	0.00561911	4.85856e-05	0.0143673
L104	CR3	7.43551	0.911875	0.0110764	0.0399498	3.75231	2.62663	0.671089	0.290567	0.525409	0.0290891	1.64601	1.15761	0.121926	0.00136215	0.0306046	54.4332	0.0692092	1.89299	0.1231	0.007821	4.71521e-05	0.0182466
L69	CR3	8.36665	1.03459	0.0123397	0.0415392	4.33903	2.95913	0.6614	0.291838	0.462302	0.0203522	1.82923	1.27295	0.137462	0.00153782	0.0300435	57.6696	0.0595111	1.96759	0.113507	0.00706608	4.30196e-05	0.0173441
L210	CR4	9.69544	1.34615	0.0178527	0.0429493	4.90736	3.52532	0.699405	0.28743	0.455958	0.0242776	2.0708	1.24775	0.136079	0.00153731	0.0302277	56.4093	0.118852	2.54797	0.200156	0.015369	0.000118077	0.0327534
L68	CR4	9.88814	1.30659	0.0166601	0.0428683	4.94751	3.53042	0.699932	0.272055	0.459726	0.0143229	2.05504	1.23315	0.137216	0.00158222	0.0315528	52.7316	0.07403	3.2731	0.129831	0.0087898	5.23022e-05	0.0176862
L108	CR4	10.1069	1.40447	0.018144	0.0458341	5.05684	3.59819	0.683269	0.277996	0.439851	0.0139888	2.12978	1.27839	0.137489	0.00156811	0.0317408	56.9386	0.0781193	3.60321	0.185701	0.0108208	5.9732e-05	0.0244792
L70	CR4	9.99928	1.41501	0.0185847	0.0453483	5.28273	3.58019	0.678487	0.244648	0.437141	0.0139888	2.45559	1.29243	0.149569	0.00177805	0.0319698	56.7879	0.093438	2.74079	0.150668	0.00938929	5.41378e-05	0.0202947
L106	CR4	7.54012	1.1003	0.0151361	0.0460486	4.91334	3.6097	0.703898	0.251237	0.47537	0.0173993	1.78149	1.15102	0.135216	0.00160452	0.0329515	56.5117	0.113245	1.96059	0.159636	0.0106604	6.08419e-05	0.0251978
L41	CR4	7.6086	1.06281	0.0138494	0.0463826	4.41716	3.54276	0.772576	0.184188	0.410593	0.0201432	1.6515	1.08612	0.131517	0.00156839	0.0337827	56.8475	0.112646	2.98169	0.1068	0.00710344	4.67009e-05	0.0221177
L38	CR4	8.5857	1.19036	0.015625	0.0448785	4.7809	3.50922	0.738568	0.215616	0.3965	0.0172043	2.15415	1.35615	0.148341	0.00167988	0.0322279	55.7523	0.0499618	2.70427	0.0816148	0.00577205	3.99934e-05	0.013672
L102	CR4	8.44843	1.05092	0.0126657	0.0419028	4.72867	3.3507	0.689161	0.237779	0.427792	0.0190054	2.18187	1.20196	0.137028	0.00161198	0.031494	59.6519	0.105888	3.31817	0.153582	0.0095218	5.52257e-05	0.0221769
L87	CR4	9.42434	1.1363	0.0132549	0.0417013	5.40198	3.86615	0.678513	0.289213	0.459407	0.0139907	2.25681	1.28837	0.145647	0.00168379	0.0319061	57.1272	0.0845653	2.63713	0.13386	0.00882227	5.21729e-05	0.0228407
L180	CR4	9.26063	1.14705	0.0139522	0.0380503	4.38166	2.99258	0.66607	0.296361	0.438291	0.0150635	2.31184	1.23946	0.132131	0.00145025	0.0315949	57.1097	0.123036	1.53716	0.155803	0.0130155	0.00010261	0.0297758
L320	CR4	8.70591	0.981562	0.0110224	0.0341729	4.90104	3.47109	0.687313	0.284962	0.505475	0.0145611	2.30424	1.24708	0.131446	0.00145324	0.0315247	58.3772	0.124321	1.92145	0.170084	0.0131786	0.000100478	0.0297758
RCL28	CR4	7.78435	0.889129	0.00984363	0.0355413	4.11269	3.1419	0.731329	0.193851	0.39159	0.0382069	2.15795	1.29713	0.134543	0.00143292	0.0311301	57.7041	0.0882037	2.56056	0.12091	0.00974159	7.71619e-05	0.0152943
L88	CR4	8.46839	0.951496	0.0107643	0.0379413	4.91669	3.54932	0.723224	0.246669	0.465485	0.0159107	1.83684	1.23583	0.129126	0.00140339	0.0299987	55.2014	0.0713908	3.61813	0.143654	0.00912769	5.39862e-05	0.0198154
L91	CR4	7.19049	0.859937	0.0101085	0.0415258	4.90311	3.66479	0.736482	0.230139	0.451369	0.0199297	1.26967	1.34051	0.1467	0.00166087	0.0315489	56.6822	0.101064	3.43784	0.163106	0.00974419	5.46041e-05	0.0231849
RMF231	CR21	9.31454	0.948155	0.00963967	0.031172	3.71886	2.66718	0.688476	0.255149	0.559961	0.0358208	1.15344	0.7374	0.0691553	0.000686955	0.0258034	55.2346	0.00388487	1.16824	0.00523415	0.000373859	2.58708e-06	0.00107007
RMF48	CR21	8.92158	0.891015	0.00876711	0.030634	3.65651	2.49545	0.652466	0.292246	0.571939	0.0384521	0.889736	0.586531	0.0592379	0.000629268	0.0281971	58.7171	0.0245435	1.28994	0.022742	0.00223391	2.04992e-05	0.00782584
RMF109	CR21	8.89234	0.799381	0.0071392	0.0279244	3.38377	2.3294	0.659224	0.294401	0.516728	0.0414303	1.25267	0.567905	0.0529671	0.000518235	0.0259872	55.7606	0.0191237	1.28994	0.0198348	0.00146697	1.08808e-05	0.00426231
RMF374	CR21	8.68593	0.850222	0.00820617	0.0300365	3.22193	2.21322	0.66164	0.291297	0.487052	0.0447716	1.10625	0.619177	0.0600908	0.000613353	0.0268957	56.3557	0.0220417	1.36295	0.0133416	0.000969922	6.95711e-06	0.00605649
L222	CR21	9.00203	0.951458	0.00975345	0.0321577	3.7664	2.52021	0.642315	0.288884	0.499971	0.0361578	1.37651	0.644215	0.0589126	0.000559484	0.0256138	58.8609	0.0301039	1.44931	0.0476959	0.00364801	2.68761e-05	0.00975479
RMF51	CR21	9.49145	0.869732	0.0077862	0.0280687	4.20828	3.09359	0.704732	0.250455	0.491361	0.0306224	1.31153	0.741399	0.0683017	0.000663448	0.0262411	56.1715	0.0231535	1.41605	0.0633297	0.00463458	3.29158e-05	0.00727796
RMF77	CR21	8.80612	0.860147	0.00831605	0.0295554	3.9464	2.64858	0.645386	0.301641	0.475026	0.0353868	1.12538	0.644476	0.0637699	0.000662468	0.0273705	57.2396	0.0383008	1.62785	0.0518419	0.00430992	3.52847e-05	0.010333
RMF115A	CR21	9.15027	0.861928	0.00805789	0.0288893	3.62242	2.53483	0.668926	0.281608	0.509471	0.0374433	1.398	0.697691	0.0657054	0.000654133	0.0267356	54.8435	0.0372519	1.3305	0.0229774	0.00163206	1.12831e-05	0.00994578
RMF370	CR21	9.30053	0.907314	0.00877415	0.0295881	3.72948	2.58257	0.663849	0.275115	0.498711	0.0354343	1.29591	0.681056	0.0634168	0.000623312	0.0266954	56.0495	0.0141888	1.24126	0.0270911	0.00217402	1.70593e-05	0.00365511
L337	CR21	7.76014	0.782552	0.00764201	0.0310357	3.61761	2.72196	0.729411	0.226311	0.528417	0.022103	1.355	0.872339	0.0865662	0.000905726	0.0297429	57.2465	0	2.04955	0	0	0	0
RMF157	CR21	9.08259	0.796751	0.00694063	0.0277286	3.40384	2.46035	0.692662	0.251491	0.516582	0.0405302	1.12501	0.616231	0.0549908	0.000515668	0.0246701	56.3593	0.0181919	1.94707	0.0135307	0.000974624	6.91076e-06	0.00514635
RMF224	CR21	8.95626	0.82653	0.0075167	0.0286085	3.7247	2.73464	0.698734	0.249485	0.523973	0.0373091	1.36642	0.776054	0.0730433	0.00072606	0.0272629	56.0523	0.00508565	2.17718	0.0189589	0.0015242	1.17101e-05	0.00171129
RMF491	CR21	9.32293	0.892632	0.00846742	0.0292853	3.50172	2.66722	0.728629	0.224267	0.535599	0.03762	1.4659	0.740774	0.0707927	0.000715326	0.0265251	57.2986	0.0315179	1.97897	0.0735494	0.00594169	4.63e-05	0.0104808
L354	CR14	8.60661	0.734514	0.00623612	0.0270857	3.68105	2.38483	0.619984	0.345928	0.393088	0.0405225	1.18898	0.55887	0.0453243	0.000373786	0.0254218	54.6169	0.0082789	0.77061	0.0280691	0.00286032	2.40252e-05	0.00770127
L21	CR14	8.39076	0.871087	0.00844027	0.0316994	3.69843	2.73455	0.720011	0.238484	0.544501	0.0383258	0.937048	0.618343	0.0551074	0.000496276	0.0246847	55.9325	0.0327403	0.985931	0.0538148	0.0042221	3.11031e-05	0.00837005
L25	CR14	7.96744	0.793058	0.00733773	0.030135	3.32672	2.31251	0.705624	0.251041	0.524668	0.0469469	1.14275	0.597149	0.0513405	0.000442674	0.0245617	56.4549	0.0245587	0.887338	0.0144832	0.00115358	8.28187e-06	0.0049259
L164	CR14	8.57379	0.816938	0.00756072	0.0300278	3.69832	2.59446	0.678505	0.261839	0.462774	0.0388609	1.33015	0.812084	0.0641087	0.000528056	0.0238169	59.9643	0.0174896	0.883351	0.0196168	0.00118706	6.92637e-06	0.00368878
L2	CR14	8.83165	0.855667	0.0077444	0.0292995	3.24395	2.15393	0.647095	0.316407	0.521529	0.0429105	1.19721	0.675097	0.0583413	0.000504961	0.023593	57.0818	0.0120373	0.887338	0.0124983	0.000729979	4.31747e-06	0.00435897
L50	CR14	8.96388	0.888741	0.00868974	0.0310948	3.13017	1.96088	0.596753	0.342825	0.489822	0.0450261	1.11699	0.546477	0.0452736	0.000390043	0.0246943	61.9627	0.00291932	1.57531	0.00370115	0.000324009	2.59971e-06	0.00111855
RCL154	CR14	8.01213	0.857484	0.00899582	0.0325003	3.33353	2.35078	0.672485	0.284948	0.543876	0.0480316	0.622617	0.345525	0.0315024	0.000300283	0.0253332	60.7914	0.0129728	1.1757	0.0328005	0.00266374	2.11198e-05	0.0074799
L151	CR14	7.83102	0.813882	0.00825654	0.0323522	2.96785	1.99002	0.641476	0.270671	0.463546	0.0556434	0.692583	0.45393	0.0401736	0.000370714	0.0251983	62.753	0.00120295	1.12515	0.00301782	0.000182543	1.01707e-06	0.000792968
L326	CR14	8.07558	0.854744	0.00835239	0.0319284	2.81108	1.88944	0.627659	0.313012	0.47216	0.0463788	0.754196	0.480134	0.0415004	0.000356662	0.0239615	60.1605	0.0197956	1.33101	0.0105434	0.000806532	5.6576e-06	0.00546836
L179	CR14	8.51542	0.626211	0.00524874	0.027464	4.68371	3.25529	0.732019	0.274985	0.457906	0.0323281	0.951534	0.735823	0.0464918	0.000283875	0.022946	60.5595	0.00388107	1.88837	0.00559878	0.000350062	1.68281e-06	0.000916179
L161	CR14	7.53006	0.686127	0.00571392	0.0276249	3.11362	1.96991	0.62149	0.331303	0.502925	0.0553621	0.645493	0.44816	0.0383581	0.000328076	0.0234812	61.5274	0.0310049	1.31252	0.0430001	0.0033372	2.46085e-05	0.00662508
L86	CR14	8.19531	0.544564	0.00467019	0.0267631	3.70495	2.39695	0.669749	0.320778	0.506295	0.0405806	0.7661	0.471734	0.0304493	0.000209942	0.0226767	62.5657	0.00369175	1.55045	0.00532567	0.000408932	3.14173e-06	0.000871487
L296	CR10	10.1683	1.37521	0.017873	0.0420042	4.56207	3.42378	0.72577	0.262084	0.496279	0.0245489	1.54689	0.79429	0.0831745	0.000911222	0.0296219	62.4439	0.015102	1.49775	0.0201226	0.00185089	1.58216e-05	0.00649654
L205	CR10	9.28997	1.31643	0.0180226	0.0429116	3.76506	2.75751	0.707094	0.269338	0.45375	0.0332909	1.35493	0.526867	0.0547799	0.000600504	0.0277249	58.4714	0.020946	1.49775	0.0132531	0.0011442	9.53528e-06	0.00649654
L250	CR10	9.58862	1.41319	0.0194482	0.0456514	3.95103	2.84572	0.687715	0.286267	0.4642	0.0304285	1.30927	0.774781	0.0784152	0.000835833	0.0275939	60.6953	0.0182038	1.49775	0.0334381	0.00258193	1.73279e-05	0.00547788
L125	CR10	8.71714	1.0922	0.0134454	0.0381384	3.70889	2.42011	0.626991	0.33358	0.529827	0.0383808	0.875676	0.524214	0.0510799	0.000516925	0.0280107	62.9828	0.0101215	1.34857	0.0211866	0.00211992	1.88964e-05	0.00653078
RMF389	CR10	8.9416	1.09547	0.013162	0.0367739	3.682	2.53311	0.656798	0.283025	0.490924	0.0358142	1.12596	0.603088	0.0623453	0.000670113	0.0282903	61.7626	0.00260929	1.23091	0.00332005	0.00023135	1.5032e-06	0.00156096
L257	CR10	9.31603	1.25714	0.0165613	0.0411236	3.59534	2.62319	0.706596	0.267313	0.477714	0.0346533	1.37584	0.566065	0.0573198	0.00060742	0.0281838	62.6359	0	1.49775	0	0	0	0
L341	CR10	9.541	1.24205	0.015569	0.0401195	3.35306	2.51484	0.725708	0.258946	0.499772	0.0371402	1.23637	0.500697	0.0519067	0.000564899	0.0271971	61.3504	0.0190212	1.49775	0.0230661	0.00203627	1.67687e-05	0.00649654
L208	CR10	9.06216	1.18525	0.0151239	0.0396922	3.32836	2.37919	0.694215	0.269343	0.506672	0.0412455	0.81336	0.437417	0.0454015	0.000492513	0.0283848	58.5497	0	1.49775	0	0	0	0
L261	CR10	9.02462	1.16205	0.0136561	0.0395283	3.56295	2.44813	0.674033	0.290063	0.528382	0.0372938	1.05005	0.611191	0.0558373	0.000520391	0.0258133	59.2497	0.0362471	1.62679	0.037125	0.00297155	2.296e-05	0.00919276
RMF140	CR10	9.77803	1.22791	0.0149347	0.0381847	4.21965	3.2187	0.727183	0.213338	0.535956	0.0232634	0.719697	0.562603	0.0532542	0.000529886	0.030292	55.5048	0.0280973	0.83763	0.0406477	0.00270762	1.73289e-05	0.0120912
RMF295	CR10	9.77889	1.19842	0.0139571	0.0373665	3.86929	2.97185	0.737623	0.219036	0.537988	0.0254604	1.22342	0.890733	0.0833213	0.000795424	0.0294276	54.7834	0.0168588	1.08915	0.0318674	0.00223418	1.36324e-05	0.00937478
L196	CR10	8.74693	1.08129	0.0130935	0.0380332	3.84114	2.55706	0.650838	0.307051	0.556984	0.0187804	1.3075	0.850997	0.0922935	0.00103903	0.0322452	62.2799	0.0241843	1.02478	0.030321	0.00242338	1.75069e-05	0.00595516
RCL125	CR10	9.74564	1.16421	0.0134322	0.0368161	3.47202	2.52488	0.692414	0.271685	0.536184	0.0290213	1.18097	0.67521	0.0712203	0.000784332	0.0305906	54.1491	0.0182137	0.925026	0.0301979	0.00228398	1.57974e-05	0.0115396
RMF114	CR10	9.45914	1.11765	0.0127325	0.0367058	3.81443	2.71065	0.675289	0.280619	0.521909	0.030647	1.17801	0.836545	0.082793	0.000857529	0.0300453	57.5852	0.0308334	0.824143	0.0289216	0.00247403	1.93592e-05	0.0116487
L185	CR10	9.37544	1.13293	0.0135043	0.0372951	3.9348	2.55879	0.63366	0.310285	0.529827	0.016526	1.47374	0.760362	0.0783727	0.000849946	0.0300852	53.0948	0	1.02478	0	0	0	0
L265	CR10	9.13089	1.18739	0.0153298	0.0396883	3.70461	2.58747	0.679678	0.28329	0.541343	0.0185304	1.22413	0.703494	0.0746335	0.00083452	0.0305159	56.4005	0	1.02478	0	0	0	0
RCL41	CR10	9.88633	1.13392	0.0125329	0.0351313	3.78687	2.5362	0.642835	0.339602	0.542763	0.0260385	0.738782	0.4656	0.0437226	0.000423933	0.0289024	57.6979	0.0195401	0.871319	0.0399057	0.00311462	2.19315e-05	0.0111579
RMF105	CR10	9.40443	1.09852	0.0123674	0.0359157	4.08726	2.80121	0.658928	0.326089	0.564199	0.0264344	0.650075	0.505953	0.0499899	0.000517234	0.0301473	58.678	0.0259478	0.836912	0.0380319	0.00321858	2.64866e-05	0.0138516
RCL72	CR10	9.66223	1.19389	0.014117	0.0375181	4.00514	2.75572	0.660519	0.324772	0.518973	0.0257626	1.06904	0.647074	0.0621252	0.000608772	0.0284237	58.009	0.0376596	1.0352	0.0288754	0.00189921	1.10356e-05	0.0126292
RMF348	CR10	9.46176	1.14578	0.0132238	0.0372033	3.9719	2.81307	0.671312	0.305212	0.505444	0.0287145	0.851175	0.5409	0.0525314	0.000521914	0.0287973	58.2936	0.0217649	1.21185	0.025651	0.00196686	1.39647e-05	0.00998054
RMF5	CR10	9.45587	1.11571	0.0124144	0.0357468	3.6392	2.55048	0.66962	0.310235	0.508278	0.0289858	0.827724	0.594217	0.054162	0.00049851	0.0281959	57.6377	0.0195792	1.05138	0.0248516	0.00143888	7.61166e-06	0.00992853
RMF217	CR10	9.74295	1.16902	0.0134594	0.0372518	4.39445	3.21923	0.7055	0.266121	0.592167	0.0225713	0.871897	0.641449	0.0629104	0.000651983	0.0296367	61.5058	0.0466603	0.924992	0.032235	0.00223585	1.42785e-05	0.0117797
RMF292	CR10	8.30629	0.9807	0.0112094	0.0369227	4.30525	3.05711	0.684379	0.278343	0.568846	0.0278833	0.751436	0.627534	0.0631625	0.000679601	0.0293926	55.0828	0.0258937	1.0116	0.0460038	0.00351874	2.45261e-05	0.0119302
RCL81	CR10	8.85823	1.03796	0.0116769	0.0362286	4.08827	2.99052	0.698528	0.261519	0.546629	0.0280175	0.846791	0.586429	0.0558698	0.000558183	0.0287521	58.8379	0.0347465	0.98395	0.0413781	0.00305475	2.1084e-05	0.0105795
RMF322	CR10	8.50787	0.995691	0.0110885	0.035964	4.11705	2.9203	0.679528	0.291857	0.604012	0.029255	0.893253	0.55134	0.0502433	0.000466094	0.0274814	57.7875	0.0405802	0.979215	0.0307121	0.00191199	1.05948e-05	0.0103113
RMF27	CR11	8.25603	0.936147	0.0104546	0.0341597	3.83541	3.05804	0.756946	0.155036	0.429934	0.0416437	1.19125	0.702216	0.0730021	0.000788014	0.0307643	55.7822	0.0324596	1.47147	0.0819931	0.00661944	5.32194e-05	0.0134329
RMF31	CR11	7.08888	0.835675	0.0094744	0.0359226	4.3854	3.6429	0.808098	0.128152	0.524623	0.0318858	0.52894	0.392938	0.0361788	0.000338895	0.0289628	58.2933	0.0278819	1.06823	0.0289311	0.00220256	1.50074e-05	0.0108982
RCL143	CR11	6.2287	0.735091	0.00824912	0.0359405	3.59881	2.76402	0.737186	0.215542	0.46037	0.0456263	0.678261	0.593015	0.0590528	0.000593972	0.0304044	51.3982	0.0289374	1.21383	0.0302349	0.0022745	1.49512e-05	0.0088358
RMF26	CR11	6.88262	0.801335	0.00909835	0.0361348	3.60108	2.53015	0.673879	0.234084	0.483349	0.0517293	0.959007	0.616969	0.0654055	0.000727771	0.0307271	56.0958	0.0200964	1.55612	0.0286396	0.00256883	2.22913e-05	0.00648447
L16	CR11	7.00275	0.960685	0.0122661	0.0407026	3.24507	2.18099	0.665226	0.275111	0.570832	0.056075	0.675551	0.676856	0.0755612	0.000889168	0.0299021	57.5624	0.00635437	1.26763	0.00240675	0.000167776	1.04836e-06	0.00178766
L280	CR11	7.95443	1.01382	0.0126845	0.0392914	3.03604	2.14617	0.687331	0.269537	0.450549	0.052009	0.971569	0.695209	0.073579	0.000828755	0.0289158	51.1234	0	1.49775	0	0	0	0
RMF261	CR11	9.12022	1.0351	0.0113262	0.0349605	3.55147	2.45421	0.666941	0.26118	0.5046	0.037447	1.13063	0.739744	0.071769	0.000731867	0.0285585	55.6083	0.0124651	1.47506	0.0218352	0.00167662	1.28811e-05	0.0035731
RMF384	CR11	9.33227	1.0915	0.0125735	0.0364017	3.24818	2.32498	0.680428	0.260292	0.487213	0.0391966	1.36499	0.742155	0.0736649	0.000768234	0.0280394	56.12	0.006968	1.64121	0.00709236	0.000420943	2.5521e-06	0.00413427
RMF267	CR11	8.59294	1.02325	0.0118308	0.0367286	3.55522	2.44359	0.657268	0.259453	0.509605	0.0416041	1.46432	0.754266	0.0758314	0.000806639	0.028877	56.1614	0.0269155	1.91757	0.0181729	0.00169658	1.4986e-05	0.00714619
RMF300	CR11	8.96457	1.02642	0.0114476	0.035246	3.55486	2.58268	0.690264	0.262547	0.537211	0.0395297	1.60426	0.81286	0.081155	0.000855334	0.0279273	56.534	0.0263332	1.61028	0.0623634	0.0052238	4.17372e-05	0.0115168
L23	CR11	8.06596	0.955633	0.0110078	0.0366149	3.74363	2.80944	0.681683	0.247129	0.500971	0.0317014	1.24189	0.648908	0.064649	0.000671796	0.0286253	59.2831	0.00336359	1.32169	0.00485228	0.000372582	2.86247e-06	0.000794022
L32	CR11	7.914	0.914731	0.0102876	0.0357944	3.2902	2.38272	0.675751	0.262137	0.505168	0.0372056	1.32931	0.601156	0.0602339	0.00063466	0.0279771	57.8048	0.00360385	1.32169	0.00388758	0.000267127	1.73296e-06	0.000850737
L127	CR11	9.18069	1.04812	0.0117969	0.0349422	3.39745	2.48796	0.696114	0.245129	0.434134	0.037718	1.64698	0.708691	0.0713003	0.000745602	0.0278622	59.4857	0.0241991	1.39876	0.032424	0.00258064	1.9619e-05	0.00922749
RMF362	CR11	8.5711	0.996353	0.0112758	0.0357401	3.93617	2.86148	0.695323	0.23408	0.447236	0.0342944	1.35592	0.765279	0.0773711	0.00081754	0.0281534	55.9727	0.0343716	1.56428	0.036006	0.00288004	2.21642e-05	0.0119319
L28	CR11	8.89541	1.03857	0.0112746	0.0353662	3.37795	2.33599	0.675062	0.287807	0.531184	0.0421662	1.0391	0.609642	0.0544213	0.000487242	0.0248064	58.4718	0.00210047	1.16463	0.00118375	8.41159e-05	5.34656e-07	0.00158883
L3	CR11	8.12498	0.941848	0.0101061	0.0353881	3.37806	2.26731	0.656602	0.300571	0.452298	0.0447907	0.950856	0.530968	0.0474814	0.000424954	0.0235556	57.4774	0.0295897	1.53436	0.0176531	0.00119057	7.45319e-06	0.00529524
RMF314	CR11	8.43742	0.977494	0.0108402	0.0355799	3.47232	2.51549	0.694555	0.256786	0.495346	0.0338541	0.74997	0.44531	0.0413926	0.000385942	0.0280386	56.9558	0.0219069	1.67657	0.020869	0.00133212	7.32439e-06	0.00646744
L306	CR11	8.79753	0.943529	0.009944	0.0331991	3.18462	2.1261	0.636674	0.29419	0.480511	0.0447557	1.17225	0.580044	0.0514488	0.000476925	0.0254643	56.8147	0	1.5547	0	0	0	0
L15	CR11	7.92629	0.951074	0.0110196	0.0364936	3.3385	2.24055	0.642454	0.300504	0.484493	0.0445868	1.08299	0.49688	0.0496097	0.0005139	0.0273974	58.377	0.00623633	1.53864	0.00400088	0.000405313	3.83049e-06	0.00452009
RMF88	CR11	8.62642	0.97251	0.0106731	0.0346925	3.6995	2.5065	0.646337	0.289426	0.503076	0.0401293	1.24313	0.576237	0.0573075	0.000602383	0.0271439	58.4466	0.00269296	1.88717	0.00466422	0.000447935	4.0764e-06	0.00162157
L334	CR13	8.77558	0.917483	0.00930514	0.031996	3.28434	2.10976	0.618014	0.326792	0.498034	0.0446946	1.08413	0.571617	0.0526077	0.000501017	0.0263729	61.8755	0.00637304	1.08171	0.00748965	0.000593537	4.51149e-06	0.00162659
L335	CR13	8.30682	0.913603	0.00985266	0.0338349	3.24225	1.86151	0.574476	0.34744	0.516406	0.0488788	1.07687	0.516763	0.0502925	0.00051129	0.0263179	59.2551	0.0121446	1.08171	0.0138525	0.00119896	9.48186e-06	0.00390115
L137	CR13	8.55799	0.978136	0.0111419	0.0342421	2.94569	1.91372	0.624081	0.329341	0.525177	0.0515899	1.14148	0.584752	0.0523805	0.000457116	0.0283858	60.8827	0.00926643	0.77061	0.0247117	0.00234413	1.98683e-05	0.00957512
RMF35	CR13	9.06639	0.9795	0.010409	0.0328022	2.8728	1.90757	0.63048	0.340853	0.493059	0.0491233	0.654813	0.417793	0.0402835	0.000406077	0.0275458	60.3336	0.00112619	0.671826	0.00378826	0.000335134	2.74739e-06	0.00106329
L344	CR13	8.88564	1.04059	0.0122309	0.0359217	2.72853	1.79658	0.62638	0.320789	0.562045	0.0534941	0.876409	0.552221	0.0537006	0.000552652	0.0276152	58.7325	0.00980204	1.49775	0.00460724	0.000451383	3.81778e-06	0.00297758
RCL96	CR13	9.29501	1.05512	0.0115823	0.0348994	2.73407	1.82744	0.634525	0.334651	0.531282	0.0510913	0.757795	0.552045	0.0554764	0.000583444	0.0288824	59.6817	0.0117463	1.30633	0.0137168	0.00123675	1.10266e-05	0.0047618
L83	CR13	8.66622	0.97118	0.0107749	0.0340334	2.85406	1.76374	0.590294	0.354279	0.472344	0.0492162	0.445907	0.27839	0.0253206	0.000237128	0.0258253	58.2673	0	1.23091	0	0	0	0
RMF350	CR13	9.44693	1.12711	0.0130358	0.0364996	2.72793	1.83782	0.64241	0.305687	0.491842	0.0458877	0.695094	0.371865	0.0353664	0.000342256	0.0266102	57.0963	0	1.23091	0	0	0	0
L145	CR13	7.91089	0.873892	0.00937565	0.0336972	3.32056	2.13294	0.63073	0.284123	0.477226	0.0482761	0.727296	0.396177	0.0391305	0.000402593	0.0277384	61.3243	0.00325155	1.08171	0.00446469	0.000429903	3.30285e-06	0.000916179
RCL20	CR13	7.72909	0.821812	0.00847732	0.0329868	3.00636	2.09433	0.662913	0.294964	0.439097	0.0559998	0.613368	0.421803	0.041663	0.000433455	0.0276301	59.6054	0.0267755	1.09935	0.0379051	0.00320615	2.66616e-05	0.0100382
RCL69	CR13	7.92665	0.919531	0.010386	0.0356645	3.45391	2.34065	0.647459	0.262538	0.540174	0.0490136	0.770607	0.44266	0.0434726	0.000444779	0.0276966	59.385	0.0030279	1.40853	0.0140743	0.00106282	7.87728e-06	0.00191425
RCL152	CR13	7.80693	0.850045	0.00896333	0.0336377	3.38634	2.40767	0.68046	0.266884	0.499622	0.0479458	0.846532	0.460951	0.0463451	0.000483386	0.0279495	58.1554	0.0244014	1.06372	0.0328422	0.00259365	2.00066e-05	0.00800171
RCL45	CR13	8.32985	0.901116	0.00943109	0.0333509	3.20516	2.14071	0.639239	0.313079	0.51225	0.0474746	0.724949	0.451962	0.0460094	0.000487031	0.0287605	58.109	0.0227833	1.11441	0.0295697	0.00196109	1.30059e-05	0.00815085
RCL89	CR13	8.48037	0.938272	0.0100802	0.0340686	3.05195	2.16397	0.677876	0.283395	0.48683	0.048686	0.868067	0.572471	0.0550043	0.000552951	0.0273787	58.4717	0.00999578	1.06372	0.039772	0.00288342	2.09431e-05	0.00637202
L351	CR13	7.89487	0.842347	0.00890916	0.0331329	3.46423	2.28451	0.631145	0.297463	0.516226	0.0469011	1.24414	0.600895	0.0543876	0.00049084	0.0281677	60.867	0.00747443	1.04889	0.0246411	0.00203878	1.575e-05	0.00440824
RCL12A	CR13	8.11356	0.876525	0.00918974	0.0330958	3.21899	2.27125	0.675701	0.282363	0.527792	0.047842	0.797518	0.522286	0.0544152	0.00058618	0.0299929	59.6623	0.0152933	1.32499	0.0403058	0.00334048	2.72478e-05	0.00824059
L357	CR13	7.1542	0.831155	0.0096918	0.0345469	2.95072	1.93136	0.633104	0.288343	0.408287	0.0634188	0.765412	0.67462	0.0634582	0.000622421	0.0273651	55.9566	0.0123317	1.43847	0.0200914	0.00152431	1.06424e-05	0.00468046
L361	CR13	6.79839	0.728649	0.00799507	0.0326358	2.91483	2.18605	0.713741	0.229765	0.526845	0.0636193	0.739825	0.410574	0.0368559	0.000334227	0.0262211	57.6778	0.0139228	1.266	0.0140797	0.00114903	8.48924e-06	0.00893116
L5	CR13	7.3889	0.829317	0.00911649	0.0347067	2.81048	1.96698	0.653613	0.271888	0.489952	0.0466115	0.822069	0.488764	0.0474546	0.000482173	0.0273994	57.8982	0	1.32169	0	0	0	0
L8	CR13	7.78214	0.815966	0.00804983	0.0336707	3.16321	2.15349	0.679147	0.259499	0.498523	0.0508763	0.841906	0.652177	0.0592121	0.000543156	0.0251455	57.5858	0.013233	1.33101	0.0165177	0.00152602	1.29302e-05	0.00385486
RCL11	CR12	9.61356	1.10039	0.0122965	0.035337	3.06073	2.01462	0.633283	0.335166	0.471168	0.042687	1.04218	0.590079	0.060962	0.000665639	0.0288302	51.7181	0.00530883	0.671826	0.019113	0.00129065	8.4232e-06	0.00284531
RCL9	CR12	9.59129	1.07553	0.011877	0.0342027	3.50386	2.5462	0.696354	0.24291	0.449856	0.0368925	0.983946	0.585023	0.0581276	0.000606354	0.0292554	52.4866	0.0216043	1.14024	0.0417135	0.00324785	2.47061e-05	0.00855345
RMF345	CR12	9.34963	1.11709	0.0126431	0.0370828	3.52356	2.59201	0.710283	0.255515	0.460724	0.0298699	0.683132	0.530981	0.0500379	0.0004747	0.0288204	54.6769	0.0139208	0.671826	0.0151786	0.000966888	5.42246e-06	0.00631666
RMF451	CR12	9.51958	1.12104	0.0128565	0.0361146	3.06987	2.06898	0.637766	0.303464	0.4422	0.0409511	1.25373	0.733585	0.0765866	0.000826202	0.029742	57.6552	0.00623471	1.23091	0.00792752	0.000742698	6.52604e-06	0.00477368
L245	CR12	8.7808	1.01996	0.011689	0.0353433	3.69674	2.52885	0.668269	0.295929	0.499568	0.018774	1.1392	0.741125	0.0719547	0.000734698	0.0287945	57.3836	0	1.02478	0	0	0	0
RMF160	CR12	8.96486	1.02804	0.0115275	0.0353208	3.35417	2.33676	0.66213	0.286757	0.494204	0.043299	1.31463	0.685426	0.0704972	0.000758074	0.0295933	58.1628	0.00566583	1.32465	0.00703356	0.000601258	4.95015e-06	0.00167748
RMF369	CR12	8.94263	1.04562	0.0119405	0.035947	3.4392	2.39321	0.658377	0.283861	0.451861	0.0418567	1.10388	0.585111	0.0590342	0.00062331	0.0289599	58.6625	0.000559292	1.0604	0.00156326	9.9677e-05	6.00614e-07	0.000332972
L220	CR12	8.30427	1.00826	0.0119645	0.0374322	3.43829	2.44211	0.682365	0.277817	0.577499	0.019836	1.04256	0.54525	0.055232	0.000588377	0.028927	55.7632	0	1.02478	0	0	0	0
RCL126	CR12	9.23269	1.13511	0.0132134	0.0377619	3.39598	2.37236	0.664793	0.289402	0.565199	0.0320901	1.04577	0.624095	0.0575365	0.000535904	0.0278212	57.2141	0.00519441	1.02237	0.00448271	0.00031407	1.89439e-06	0.00213406
RMF327	CR12	8.63301	1.02551	0.0116656	0.0363749	3.89569	2.68456	0.661372	0.312047	0.49718	0.0296134	0.962135	0.619683	0.0582085	0.000563949	0.0285249	54.8027	0.0303842	0.944513	0.0312743	0.00201579	1.1434e-05	0.0101056
RCL33	CR12	8.79344	1.00712	0.0112971	0.0352288	3.3	2.22402	0.642194	0.323091	0.510993	0.035583	0.882196	0.579232	0.0580796	0.00061561	0.0298624	56.0809	0.0259302	0.960275	0.0215044	0.00149142	9.50377e-06	0.00795009
RMF349	CR12	8.99663	1.04682	0.0116994	0.0360388	3.37074	2.36805	0.665773	0.293891	0.506166	0.0331687	1.06673	0.67315	0.0667269	0.00068527	0.0291739	55.0058	0.0235799	0.968425	0.0385466	0.00291806	2.10986e-05	0.0100338
RCL18	CR12	9.26957	1.05733	0.0116197	0.0354735	3.16201	2.1518	0.654662	0.297324	0.472526	0.0341144	0.858256	0.538608	0.0495968	0.000476669	0.02791	56.0138	0.0135194	1.21251	0.0324075	0.00250322	1.81481e-05	0.00738893
RMF333	CR12	9.25701	1.02173	0.0114347	0.0338535	3.24429	2.27004	0.672131	0.287878	0.52075	0.0356169	0.750581	0.52047	0.0500932	0.000512678	0.0298012	55.4924	0.0116075	1.21251	0.0285519	0.00198865	1.26013e-05	0.00780444
RCL17	CR12	8.67174	0.958497	0.0101584	0.0341066	3.52424	2.41256	0.660314	0.306318	0.505956	0.0316621	0.900781	0.573552	0.0551322	0.000546267	0.0289146	58.2917	0.0283017	0.790188	0.0255077	0.00204391	1.45748e-05	0.0108924
RMF21	CR12	8.99154	0.952244	0.00983186	0.0327647	3.98701	2.7823	0.671553	0.297247	0.531869	0.0270282	0.7496	0.465385	0.0428447	0.000405596	0.0278412	58.0568	0.0262676	0.816171	0.0292832	0.00181753	1.06796e-05	0.0108892
RMF340	CR12	8.80487	0.977051	0.0104706	0.0341769	4.02104	2.75462	0.659546	0.297238	0.507246	0.0304163	0.672589	0.449041	0.0420555	0.000405411	0.0287395	58.8395	0.0239175	0.8471	0.0298201	0.00209064	1.29769e-05	0.0112596
RCL2	CR12	8.42621	0.962334	0.0105354	0.0352238	3.41613	2.26905	0.637152	0.339346	0.485162	0.0349484	0.733664	0.468636	0.0425684	0.000401257	0.0281103	58.3364	0.0138442	0.706835	0.0359388	0.0028497	2.05246e-05	0.00884687
RMF273	CR12	8.09169	0.99036	0.0115339	0.0376446	3.71716	2.60685	0.674954	0.294093	0.511776	0.0340043	0.888058	0.543304	0.0501616	0.000471765	0.0278321	58.4894	0.00944318	0.795189	0.0133697	0.00102673	6.81112e-06	0.00481342
RCL25	CR12	9.00642	0.95878	0.00984718	0.0327831	3.16642	2.15132	0.648676	0.311211	0.533941	0.0453407	0.56714	0.382386	0.0371066	0.000373535	0.0278364	57.1543	0.00966265	0.979746	0.024243	0.0019783	1.68308e-05	0.00743493
L291	CR12	8.40731	0.979047	0.0112795	0.0356669	3.40415	2.11988	0.59509	0.327247	0.538436	0.0257882	0.62134	0.510435	0.0495168	0.00050571	0.0289197	56.3455	0	1.02478	0	0	0	0
RMF331	CR12	8.81559	0.999769	0.010979	0.034774	3.30257	2.09577	0.60856	0.37297	0.512538	0.0346754	0.910632	0.613355	0.0586214	0.000581054	0.0290036	55.2735	0.0109208	0.721699	0.00761526	0.000603735	4.24062e-06	0.00524033
L129	CR12	8.34668	0.923796	0.0101729	0.0336228	3.81429	2.65876	0.664953	0.283847	0.444236	0.0407009	1.04069	0.534501	0.0459099	0.000402447	0.0266422	56.2002	0.00810316	0.847671	0.0103523	0.000851395	6.92433e-06	0.006197
L380	CR12	7.94291	0.874465	0.00949848	0.0337884	3.88253	2.81397	0.694673	0.251821	0.492816	0.0407019	1.04581	0.640312	0.0590359	0.000546358	0.0275267	58.1211	0.0120917	0.834827	0.0371396	0.00279113	1.9452e-05	0.00672784
L139	CR12	8.83277	0.991418	0.0112231	0.0336954	3.38154	2.35047	0.665096	0.285093	0.494591	0.0420751	1.40827	0.773257	0.0728169	0.000690532	0.0285865	62.3889	0.0209417	0.856233	0.0438254	0.00353064	2.70209e-05	0.0129193
L176	CR12	7.90102	0.836746	0.00847071	0.0314365	4.42316	2.57466	0.624579	0.295441	0.468966	0.031921	0.928029	0.679501	0.0675521	0.000407568	0.0253018	61.9584	0	0.984177	0	0	0	0
RMF25	CR12	8.6348	0.955999	0.0103906	0.0338779	3.00915	2.18394	0.689755	0.251897	0.476237	0.0493869	0.931313	0.643372	0.0645485	0.000673578	0.0292043	55.9806	0.0127553	0.895768	0.0172312	0.00108667	6.43762e-06	0.00500765
RMF33	CR12	9.29845	1.029	0.0110452	0.0340182	3.08078	2.22514	0.685837	0.253215	0.479013	0.0440665	0.968705	0.556248	0.0552976	0.000579881	0.0280626	57.53	0.0142984	0.834184	0.0344172	0.00235887	1.58974e-05	0.00771374
L313	CR12	8.17625	0.844153	0.00861672	0.0312311	3.43877	2.34648	0.654523	0.284249	0.482779	0.0244385	0.84517	0.596038	0.0607711	0.000648855	0.0304508	57.3266	0	1.02478	0	0	0	0
L339	CR12	7.73017	0.875824	0.00981866	0.0345973	2.79823	1.88765	0.616802	0.306172	0.473772	0.0359181	0.943662	0.566748	0.0593131	0.000655255	0.0304011	56.4697	0	1.02478	0	0	0	0
RMF8	CR12	9.05422	0.911276	0.0092499	0.0314727	2.82605	1.83768	0.621802	0.364374	0.439195	0.0489177	1.05504	0.665593	0.0664883	0.000699637	0.0279858	58.9236	0.0135461	0.830451	0.0132142	0.0010173	7.66989e-06	0.00329251
RMF9	CR12	9.08189	0.965396	0.00997329	0.0330771	2.92432	1.93729	0.637341	0.336467	0.435679	0.0478347	1.33538	0.72445	0.0754032	0.000828437	0.0281366	55.5902	0.0202368	0.830451	0.0409907	0.00319182	2.36544e-05	0.00771569
L154	CR12	8.18295	0.91116	0.0100918	0.0332207	3.51553	2.32032	0.635976	0.320209	0.457683	0.0455292	1.18176	0.64547	0.0601978	0.000568196	0.0292717	58.5155	0.0183154	0.90516	0.0149416	0.00139809	1.30862e-05	0.00864163
L350	CR12	8.1988	0.933113	0.0105136	0.0345943	3.70095	2.37372	0.616271	0.350051	0.452375	0.0409358	1.18414	0.698278	0.0643558	0.000591363	0.0283546	56.3991	0.0130378	0.963262	0.0239679	0.00211188	1.694e-05	0.0107365
RCL13	CR12	9.16345	0.952624	0.00976161	0.0317378	3.14323	2.10949	0.642201	0.323274	0.472174	0.043045	1.07592	0.642541	0.0595561	0.000574333	0.027838	56.3782	0.0225571	1.26478	0.0537773	0.00412403	2.97757e-05	0.00977558
RMF23	CR12	9.03275	1.00222	0.0108255	0.0338724	3.12308	2.10875	0.646364	0.317944	0.457396	0.0443469	0.973241	0.576813	0.0572526	0.000592682	0.0280149	55.0853	0.0120908	0.961084	0.0222577	0.00182594	1.42299e-05	0.00680737
RMF365	CR19	7.36341	0.828184	0.00905945	0.0344614	2.99092	2.1867	0.700255	0.238363	0.441461	0.0545136	1.4306	0.609434	0.0638366	0.000689585	0.0286225	55.3968	0.00691664	2.46182	0.0151482	0.00153864	1.16134e-05	0.00406368
L469	CR19	7.41061	0.836829	0.00925465	0.0344081	3.148	2.10127	0.639132	0.288052	0.441207	0.0517024	1.57384	0.90155	0.0939764	0.00101439	0.0285988	55.8663	0.0224742	1.90231	0.0175425	0.00121773	8.64554e-06	0.00705416
RMF351	CR19	7.11196	0.81318	0.00911888	0.0352413	2.84637	1.92677	0.64932	0.263571	0.39797	0.0595309	1.5261	0.937503	0.0946529	0.00100027	0.0284336	57.8613	0.0536883	2.27532	0.0519616	0.00445983	3.72942e-05	0.00975331
L49	CR19	7.41183	0.824064	0.00894968	0.0335246	3.25153	1.96022	0.576284	0.367691	0.458961	0.0527744	1.47726	0.69454	0.0758125	0.000851817	0.0291045	55.3771	0.0448996	2.35924	0.0419793	0.00355045	2.88932e-05	0.0130493
RMF376	CR19	7.71773	0.912642	0.0104653	0.0357198	2.87795	1.75788	0.576264	0.326498	0.478411	0.0541657	1.55643	0.576737	0.0599695	0.000639465	0.0289771	57.2399	0.0305964	2.92341	0.0150034	0.00107753	7.69149e-06	0.00748645
RMF92	CR19	8.23124	0.97618	0.0112517	0.0364078	2.77464	1.7369	0.608082	0.371086	0.429518	0.0550122	1.71949	0.754501	0.0794415	0.000888911	0.0274467	55.1254	0.0302723	2.95113	0.0339833	0.00239528	1.68541e-05	0.00654012
L53	CR19	8.45311	0.985827	0.0114293	0.0359332	3.12699	1.94187	0.596016	0.335353	0.418974	0.0450549	2.06674	0.770612	0.0768915	0.000802458	0.0262423	57.4328	0.0423925	2.35924	0.0477293	0.00387766	3.13246e-05	0.0120751
L84	CR19	8.31057	0.945953	0.0105714	0.0352848	3.21219	1.95176	0.580367	0.344462	0.408375	0.0444556	1.35069	0.535883	0.0500013	0.000486318	0.0257367	56.2277	0.0182189	2.68562	0.0312291	0.00259624	2.08417e-05	0.00791444
L22	CR19	8.23448	0.936897	0.0104078	0.0351218	2.59711	1.56525	0.629605	0.30258	0.508999	0.0633958	1.38784	0.597514	0.0577891	0.000594124	0.0268186	56.7418	0.00150742	2.36075	0.00532567	0.000408932	3.14173e-06	0.000435548
L73	CR19	7.59511	0.831216	0.00894116	0.0330276	3.20773	2.02253	0.608243	0.310336	0.483293	0.0501381	1.29887	0.549912	0.0546084	0.000561608	0.0275781	59.622	0.0170215	2.25667	0.0194011	0.00130847	8.32738e-06	0.0055008
L75	CR19	7.99423	0.906428	0.010067	0.0343205	3.01645	2.07236	0.656804	0.288863	0.448735	0.0499332	1.51518	0.579717	0.0580785	0.000612455	0.0272349	56.1111	0.05241	2.3336	0.0487939	0.00399275	3.22847e-05	0.0154761
RMF138	CR19	8.93508	1.04488	0.0118563	0.0360828	3.28101	2.10009	0.616232	0.353478	0.513427	0.043571	1.50542	0.809343	0.0864314	0.000969865	0.0287416	57.592	0.0668983	2.8789	0.0920684	0.00705327	5.39299e-05	0.0178655
RMF162	CR19	7.90094	0.953622	0.0113342	0.0362476	3.29439	2.05531	0.602938	0.350214	0.474904	0.049689	1.52786	0.858286	0.0911351	0.0010117	0.0299515	56.856	0.0567606	2.39697	0.0475034	0.00368949	2.91203e-05	0.0133991
L324	CR19	8.82431	1.06696	0.0126098	0.0371962	3.19931	2.11292	0.646224	0.324562	0.546526	0.0483369	1.2328	0.724894	0.0728746	0.000765902	0.0276809	57.8921	0.0259343	3.23025	0.0595507	0.0045726	3.36261e-05	0.00974481
RMF312A	CR19	8.92025	1.09437	0.0130893	0.037361	3.25338	1.95805	0.581719	0.404251	0.514996	0.0441049	1.43476	0.79083	0.0815118	0.000882635	0.0280954	54.7228	0.016238	2.95011	0.00848186	0.000758475	6.49227e-06	0.00397011
L177	CR19	8.11691	0.962276	0.0111759	0.0353276	4.61401	2.97304	0.709305	0.31577	0.469695	0.0378802	0.594451	0.662124	0.0719585	0.000547323	0.0280925	59.088	0.00432462	2.95253	0.00623864	0.000479034	3.68032e-06	0.00102088
L394	CR19	9.38122	1.12388	0.0127887	0.0340839	3.53793	2.35141	0.630773	0.296776	0.391549	0.0434715	0.905261	0.780328	0.0785832	0.000817954	0.0299381	60.6013	0.0497257	2.93606	0.0878045	0.0066234	4.95673e-05	0.0170952
RMF110	CR19	8.09182	0.897517	0.00978427	0.033739	3.19379	2.12013	0.63194	0.31373	0.521423	0.0498328	1.05315	0.594446	0.0602966	0.000639325	0.0286442	54.8618	0.00356006	2.55134	0.00838131	0.00074545	6.51309e-06	0.00132208
RMF397	CR19	8.61016	0.989238	0.0110842	0.0354323	3.40714	2.34475	0.652092	0.279704	0.514332	0.0433539	1.13187	0.546509	0.055376	0.000591651	0.0291006	55.0086	0.00667925	2.11425	0.0237517	0.00200239	1.64965e-05	0.00325874
L434	CR19	8.84519	1.09052	0.0131287	0.0371892	3.18504	2.14711	0.639604	0.29961	0.440068	0.0420655	1.02385	0.556113	0.0562002	0.000590178	0.0280614	54.9339	0.00706684	2.84281	0.0203535	0.00191344	1.6488e-05	0.00388037
L76	CR19	9.2218	1.06031	0.0118892	0.0349821	3.18796	2.25785	0.669903	0.266852	0.446649	0.0417	0.907447	0.527872	0.0526797	0.000545682	0.0281841	57.0579	0	3.69273	0	0	0	0
L67	CR8	9.14265	0.91533	0.00978139	0.0328321	3.50117	2.08171	0.63492	0.313372	0.484874	0.040862	1.06096	0.70669	0.0776841	0.000821123	0.0281007	56.3076	0	1.55045	0	0	0	0
RMF366	CR8	8.4796	0.91148	0.00974572	0.0337033	3.27274	2.20297	0.643531	0.292306	0.433391	0.0472992	1.31473	0.695797	0.0646091	0.000631193	0.0273915	56.9554	0.0114275	1.38463	0.0219043	0.00149007	9.98107e-06	0.00396697
RCL123	CR8	9.44543	1.00837	0.0105292	0.0328508	3.11479	2.18721	0.670088	0.285029	0.43924	0.04263	1.23188	0.640642	0.0609891	0.000608416	0.0273661	55.5408	0.0258098	1.74342	0.076464	0.00626825	5.0268e-05	0.0110861
RCL144	CR8	9.15794	0.974356	0.0102149	0.0323537	2.80348	1.98215	0.677547	0.276095	0.449524	0.0489428	1.01301	0.619628	0.0607054	0.000618531	0.0286937	56.3885	0.0173251	1.64394	0.0342145	0.00267189	2.01184e-05	0.0074581
RCL21	CR8	9.234	0.974022	0.010042	0.0323845	2.75949	1.87008	0.647391	0.328721	0.459019	0.0494591	0.833436	0.538467	0.0548487	0.00058597	0.0292874	57.5971	0.00970389	1.90351	0.0242104	0.00190444	1.46605e-05	0.00425045
RMF36	CR8	8.49782	0.917806	0.0096063	0.0330651	2.82979	2.05326	0.687148	0.248437	0.452679	0.0539843	0.720691	0.492075	0.048195	0.000485867	0.0287502	57.1693	0.0030073	1.60958	0.0116282	0.000774921	4.91074e-06	0.00258641
RMF7	CR8	9.01737	0.984466	0.0103656	0.0334104	2.8641	1.99421	0.666345	0.292061	0.390666	0.0488801	0.923554	0.688155	0.0709128	0.000754753	0.0295244	61.1701	0.0266608	1.22235	0.0336003	0.00274788	2.20349e-05	0.0104503
RMF6	CR8	8.92016	0.964966	0.0101594	0.0329022	2.62124	1.70618	0.623766	0.359747	0.373658	0.0542418	0.90251	0.566531	0.0562354	0.000583086	0.0280967	60.8321	0.00877796	1.23168	0.009102	0.000585347	3.58757e-06	0.0032652
RCL127	CR8	8.8061	0.954553	0.00999428	0.0334829	2.69925	1.79786	0.636102	0.33174	0.453969	0.0534079	1.12265	0.561561	0.0565502	0.000587294	0.0281598	59.9159	0.0190446	1.4183	0.0313407	0.00241463	1.78903e-05	0.00752138
RCL63	CR8	9.00645	0.96057	0.00987659	0.0326804	2.73837	1.74883	0.610997	0.378615	0.449279	0.0519427	1.11808	0.552903	0.0557972	0.000581662	0.0278838	59.2135	0.00817329	1.45562	0.0230212	0.00201885	1.49626e-05	0.00476718
RMF329	CR8	8.20429	0.930743	0.01028	0.0353641	2.99028	1.88366	0.602622	0.331502	0.490308	0.0535378	1.02789	0.553485	0.0542123	0.000557782	0.0275619	54.9135	0.0105816	1.27869	0.0181929	0.00156419	1.29302e-05	0.00518706
RMF395	CR8	8.47723	0.996207	0.0115426	0.0359266	2.75506	1.78427	0.615301	0.344689	0.438812	0.0525117	1.24348	0.5653	0.0559032	0.00058293	0.0268929	55.5306	0.0149282	1.33348	0.018805	0.00118598	7.11131e-06	0.00304833
L117	CR8	7.766	0.88966	0.0102931	0.0345641	2.99862	1.82968	0.582615	0.380569	0.389568	0.0556453	0.824867	0.431953	0.0391888	0.000350615	0.0284999	56.2396	0.00727364	1.34857	0.0134469	0.000888113	5.3823e-06	0.0038295
RMF259	CR8	8.52875	0.976155	0.0108358	0.0348705	3.22711	2.05515	0.613494	0.346135	0.380799	0.0466833	0.98805	0.591575	0.0614134	0.000672859	0.0285043	57.4188	0.0127271	1.47506	0.0242614	0.00186291	1.43123e-05	0.00397011
RMF196	CR8	8.57469	1.04883	0.0125906	0.0368454	2.90614	1.6693	0.562789	0.386033	0.48912	0.0529743	0.896444	0.741948	0.0769518	0.000813749	0.0290044	58.0847	0.0151362	2.06508	0.0218352	0.00167662	1.28811e-05	0.0035731
RMF111	CR8	8.4339	0.990126	0.011316	0.0359308	3.13887	1.99668	0.613077	0.347412	0.467191	0.0488337	1.24028	0.590753	0.0608587	0.000658503	0.0283152	59.271	0.0151362	1.47506	0.0218352	0.00167662	1.28811e-05	0.0035731
RMF135	CR8	8.48981	1.03227	0.0123192	0.0368385	3.15089	1.92827	0.59264	0.36217	0.474079	0.0489091	1.03121	0.645205	0.0662996	0.000710904	0.0293851	59.1175	0.0114544	1.84382	0.0218352	0.00167662	1.28811e-05	0.0035731
L119	CR8	8.04625	1.0374	0.0130825	0.0396912	3.7453	2.32073	0.601142	0.368604	0.444846	0.0419332	1.12661	0.540661	0.0552108	0.000586244	0.0289721	58.5557	0.0137404	2.05505	0.0342452	0.00294241	2.39303e-05	0.00460015
L288	CR8	8.54264	0.986931	0.0111128	0.0358467	3.54429	2.13244	0.580595	0.375302	0.498092	0.041118	1.25922	0.622862	0.059933	0.000605408	0.0274318	59.8855	0.00691063	1.96928	0.0109114	0.000804086	5.52517e-06	0.00184938
L78	CR8	8.7596	0.984935	0.0109956	0.0337774	3.8271	2.52136	0.637537	0.301894	0.447999	0.0360328	1.5897	0.859052	0.0902584	0.000991133	0.028777	56.2851	0.0324121	1.33348	0.0576773	0.00502673	4.09697e-05	0.0121208
RMF280	CR8	8.69368	1.00424	0.0113292	0.035734	3.58878	2.32972	0.62492	0.323858	0.432688	0.0399902	1.40561	0.80628	0.0797338	0.000824741	0.0281351	55.1207	0.0426645	1.557	0.0559663	0.00427196	3.23692e-05	0.0119103
RMF360	CR8	8.53101	1.04086	0.0124203	0.0369818	3.38933	2.22847	0.630965	0.315523	0.466132	0.0433225	1.51075	0.712058	0.0730695	0.000790763	0.0283632	56.9832	0.0220369	1.64121	0.0322158	0.0027962	2.3469e-05	0.00878967
RMF71	CR8	8.85257	1.03384	0.0116565	0.0361953	3.33964	2.13585	0.617126	0.324673	0.497168	0.0432043	1.14536	0.632417	0.0626645	0.000652549	0.0274315	57.1258	0.0247224	1.77007	0.00824442	0.000353917	1.42113e-06	0.00432291
RMF103	CR8	8.54636	0.955274	0.0102909	0.0343733	3.64394	2.39539	0.630489	0.316314	0.484833	0.0408388	1.40335	0.813656	0.081153	0.000853123	0.0272952	59.689	0.0454085	1.47506	0.0320957	0.00241435	1.69324e-05	0.010689
RMF279	CR8	8.33696	0.950581	0.0105297	0.0351011	3.24315	2.14839	0.632752	0.322894	0.517159	0.0493341	1.45367	0.695752	0.0700995	0.00074342	0.0271535	57.7636	0.0330588	1.45876	0.0591209	0.00453801	3.33907e-05	0.00960261
RMF283	CR8	7.91954	0.972761	0.0118173	0.0371914	3.58058	2.16697	0.582423	0.387086	0.453916	0.0457793	1.45285	0.70739	0.0717158	0.000775723	0.0276747	54.3404	0.071999	1.47506	0.0961295	0.00729652	5.40552e-05	0.0176596
RMF166A	CR8	8.54314	0.972019	0.0108423	0.0351547	2.82388	1.71018	0.580864	0.368982	0.502769	0.0514566	1.46192	0.802208	0.077174	0.00078531	0.0265594	60.7213	0.0439437	1.47506	0.0432995	0.00324924	2.36486e-05	0.0107193
RMF136	CR8	8.69238	1.00174	0.0113263	0.0352506	2.79311	1.67753	0.585747	0.370131	0.440546	0.0520577	1.06539	0.616846	0.0619242	0.000654768	0.0275622	57.3924	0.0302723	1.67173	0.0106225	0.000615	3.74167e-06	0.00554751
RMF113	CR8	8.68544	1.03373	0.0118323	0.0365767	3.32591	2.01764	0.589232	0.36175	0.461825	0.0441332	1.37803	0.63063	0.0637081	0.00066931	0.0281326	56.6649	0.0422155	1.62256	0.0309822	0.00258485	2.05225e-05	0.0107193
RMF98A	CR8	8.57381	0.971802	0.0106513	0.0349855	3.29625	1.97566	0.577053	0.391349	0.452286	0.0448776	1.19547	0.589328	0.060257	0.000646561	0.0276314	56.8947	0.0435165	1.47506	0.0461443	0.00349258	2.62998e-05	0.00921663
RMF303	CR24	7.43456	0.823024	0.00886047	0.0342573	3.26612	2.08403	0.618192	0.328652	0.437833	0.0530972	1.23116	1.00875	0.107041	0.00117745	0.0306188	60.4552	0.134544	1.63895	0.170468	0.0136321	0.000103384	0.0311562
RMF112	CR24	8.02553	0.927116	0.010282	0.0357145	2.66726	1.57064	0.5871	0.365195	0.450294	0.0578906	1.49782	0.753539	0.0834853	0.000961712	0.0297915	57.5335	0.0840898	1.7209	0.077916	0.00588613	4.3887e-05	0.0193839
RMF57	CR24	7.53709	0.866154	0.00962588	0.0353365	3.48121	2.15939	0.600408	0.332	0.435976	0.0488636	2.00659	1.00284	0.109809	0.00124691	0.030647	59.7521	0.0650644	1.47506	0.0790887	0.00591126	4.31891e-05	0.0151597
L466	CR24	8.44761	0.927044	0.010099	0.0335491	3.40187	2.2746	0.633381	0.304943	0.440218	0.0427322	2.09616	0.94408	0.0922588	0.000924045	0.0270506	54.4441	0.0832851	2.44814	0.0582547	0.0045175	3.43573e-05	0.0192018
RMF107	CR24	8.37202	0.858723	0.00867161	0.0312109	3.61404	2.37718	0.639535	0.310298	0.490489	0.0423934	1.37303	1.02169	0.110068	0.00123661	0.0304811	55.7739	0.0963074	2.31646	0.0674968	0.00638647	5.5096e-05	0.0126482
L82	CR24	7.84152	0.854802	0.00910047	0.0335482	3.41427	2.33857	0.655527	0.288923	0.400562	0.0439863	1.64192	0.830655	0.0878496	0.000957763	0.0294368	57.393	0.0791496	1.79508	0.0606218	0.0047894	3.66981e-05	0.0160826
L51	CR24	6.95738	0.781029	0.00854892	0.0343312	3.6743	2.53214	0.655734	0.278347	0.474122	0.0501169	1.40826	0.99378	0.106547	0.00117727	0.0287333	55.8094	0.0877994	1.8703	0.058865	0.00514142	3.99132e-05	0.0188405
L98	CR24	7.10798	0.751988	0.00776246	0.0323378	3.59013	2.35142	0.623578	0.297165	0.450491	0.0482456	1.58566	0.900333	0.094867	0.00102774	0.0283635	58.6294	0.0808933	2.34992	0.0665596	0.00536397	4.17386e-05	0.0166943
RMF466	CR20	9.11937	0.797877	0.00684485	0.0278135	4.15164	2.85995	0.6629	0.286122	0.455011	0.032416	1.45701	0.84271	0.0815202	0.000833608	0.027932	60.845	0.103007	2.34066	0.0870784	0.00713376	5.87149e-05	0.0136
L94	CR20	7.33309	0.687977	0.00643795	0.0307659	4.34906	2.90731	0.628084	0.290393	0.519448	0.0232002	1.67859	0.88689	0.0897484	0.000930336	0.0282467	56.0448	0.0646229	3.46892	0.0867516	0.00582067	3.98729e-05	0.0150243
RMF299	CR20	9.01736	0.855245	0.00794321	0.0294219	3.3596	2.32893	0.665048	0.287837	0.497522	0.0407129	1.69516	0.806465	0.0796417	0.000822788	0.0280012	56.8855	0.0568798	2.96593	0.0861543	0.00756979	6.23211e-05	0.0124668
RMF50	CR20	8.99671	0.854	0.00800321	0.0292268	3.47708	2.46036	0.671642	0.280993	0.457059	0.0404764	1.42282	0.745468	0.0719542	0.000734237	0.0271888	53.4579	0.0289765	2.30728	0.0467347	0.00397451	3.31961e-05	0.00571377
RMF177	CR20	9.51354	1.00404	0.0104863	0.0317826	4.24938	3.1313	0.705613	0.246869	0.520889	0.0303989	2.00372	1.00434	0.0975	0.0010057	0.0282264	55.4666	0.0725032	2.46191	0.072189	0.00572412	4.59569e-05	0.0123257
RCL117	CR20	8.5152	0.928531	0.00991374	0.0332962	4.06919	3.05621	0.716742	0.224598	0.506918	0.0355607	1.3401	0.735124	0.0707098	0.000713307	0.027937	57.8461	0.060155	1.74391	0.0817107	0.00667379	5.25181e-05	0.0139072
RMF49	CR20	9.40246	1.03693	0.0112227	0.0334811	3.63839	2.60251	0.684338	0.264065	0.534801	0.0359803	1.76291	0.901043	0.0863667	0.000873031	0.0271508	56.7624	0.0362647	2.01086	0.082354	0.00609473	4.80077e-05	0.00968757
RMF125	CR20	9.34144	0.929974	0.00917848	0.0304402	3.76781	2.62346	0.66914	0.285505	0.541381	0.0348456	1.52027	0.827705	0.0808099	0.000823301	0.0276139	58.9927	0.0406502	1.86595	0.0726963	0.00570864	4.45767e-05	0.0102138
RMF455	CR20	9.35254	0.972525	0.0101017	0.0318517	3.83915	2.79451	0.699548	0.248599	0.483212	0.0340698	1.49825	0.818255	0.0806795	0.000839526	0.0280166	58.5122	0.0446078	2.1878	0.0683778	0.0054304	4.28166e-05	0.010418
RMF178	CR20	8.94167	0.982215	0.0105408	0.0336821	3.35246	2.37613	0.680179	0.271297	0.540951	0.0414956	1.46547	0.856559	0.0845248	0.000875005	0.0282975	57.5316	0.0752679	2.01953	0.0961007	0.00777899	6.26681e-05	0.0143791
RMF79	CR20	8.59078	1.01976	0.0116905	0.0364485	3.61244	2.60451	0.695401	0.255852	0.542444	0.0408746	1.51537	0.979581	0.0961472	0.00099359	0.0281648	58.2534	0.111001	2.02658	0.0887522	0.0074082	6.15145e-05	0.0140743
L443	CR20	8.51153	1.03448	0.0113392	0.0330726	3.99411	2.90629	0.667202	0.237789	0.568174	0.026575	1.10921	0.81258	0.0820574	0.000848927	0.0276251	63.5102	0.0787607	2.51497	0.0907837	0.00670701	4.67978e-05	0.0213462
L189	CR20	8.82304	1.07349	0.0128333	0.0371435	3.86228	2.96454	0.740518	0.244161	0.505835	0.0339891	1.78869	0.873012	0.0889185	0.000952352	0.0278742	61.7067	0.0362463	2.72318	0.0460987	0.00383356	3.16508e-05	0.0129931
RMF453	CR20	9.1049	0.978295	0.0105738	0.0329842	3.9871	2.86299	0.690928	0.261647	0.508444	0.0338402	1.57146	0.892324	0.0874864	0.000913294	0.0272684	61.7599	0.0613874	2.37649	0.119679	0.0102312	8.63932e-05	0.0147508
L262	CR17	8.91176	1.00667	0.01129	0.0341931	4.28388	2.86343	0.651276	0.305215	0.542505	0.0169618	1.50078	0.844477	0.0855573	0.000912777	0.0302001	53.2488	0	1.02478	0	0	0	0
L294	CR17	9.47632	1.03932	0.0111838	0.0335112	4.03696	2.68054	0.637822	0.314851	0.549657	0.0161728	1.23303	0.80855	0.0826501	0.000894199	0.0294637	55.21	0	1.02478	0	0	0	0
L168	CR17	9.38234	1.03381	0.0111909	0.0336439	4.07206	2.82126	0.675994	0.282595	0.487809	0.0159571	1.08955	0.855764	0.089885	0.000991822	0.0312486	55.0316	0	1.02478	0	0	0	0
L267	CR17	9.96236	1.09318	0.0117435	0.0336237	4.05037	2.77522	0.671377	0.299361	0.494119	0.0149848	1.12347	0.678798	0.07089	0.000777298	0.0301915	57.6787	0.0126135	1.02478	0.018196	0.00139718	1.07343e-05	0.00297758
L248	CR17	8.84573	0.988648	0.0107797	0.0344472	4.25187	2.76943	0.634501	0.322759	0.519308	0.0170675	2.03107	1.11964	0.119136	0.00131885	0.0319613	52.3225	0.0137601	1.39742	0.0198502	0.0015242	1.17101e-05	0.00324827
L263	CR17	9.50644	1.05379	0.0117529	0.0335342	4.29243	2.96343	0.669501	0.291594	0.537972	0.015652	2.12193	1.13539	0.115397	0.00121743	0.0294403	54.8523	0.0237854	1.02478	0.0287982	0.00276802	2.14685e-05	0.00595516
L289	CR17	8.09658	0.878476	0.0094367	0.0331883	3.9888	2.68833	0.648901	0.278596	0.548507	0.0207045	1.47029	0.97666	0.103554	0.00113259	0.0310642	54.5271	0.0126135	1.02478	0.018196	0.00139718	1.07343e-05	0.00297758
L314	CR17	8.79138	1.03206	0.0118137	0.036109	3.38041	2.19122	0.623529	0.315968	0.50203	0.0251845	1.85421	0.878818	0.0907834	0.000978254	0.0306815	54.8359	0	1.02478	0	0	0	0
L182	CR17	8.82729	1.02998	0.0118496	0.036022	3.83599	2.75754	0.694942	0.268848	0.533222	0.0186859	1.52069	0.98673	0.106815	0.00121466	0.0319147	54.4802	0.0241843	1.45177	0.0288625	0.00252736	2.12767e-05	0.00595516
L198	CR17	8.95779	1.04363	0.0119294	0.0355262	3.76358	2.4974	0.646374	0.300203	0.529132	0.0197054	1.82214	0.910562	0.0947531	0.00103665	0.0311577	57.8045	0.0250744	1.36637	0.0363921	0.00279437	2.14685e-05	0.00595516
RMF164	CR17	8.97847	1.01594	0.0112284	0.0349497	3.77362	2.55574	0.645852	0.284664	0.41262	0.0378115	1.39851	0.730977	0.0709274	0.00072171	0.0283864	54.0365	0.0091788	1.29611	0.0142867	0.00113717	8.81419e-06	0.00371911
RMF363	CR17	8.63698	1.03492	0.0121935	0.0359913	3.31802	2.21875	0.638701	0.316056	0.407078	0.0413555	1.45943	0.659404	0.0659863	0.000685828	0.0276312	53.6132	0.0073003	1.23091	0.00556346	0.000232446	9.05568e-07	0.0018717
RMF29	CR17	9.73456	1.10011	0.0120544	0.0347644	2.97828	1.95482	0.627432	0.326433	0.406811	0.0426518	1.76087	0.819802	0.0830191	0.000871379	0.0289295	53.8003	0.0150266	1.82896	0.0272532	0.00201588	1.40626e-05	0.00426455
RMF339	CR17	9.46803	1.08002	0.0120258	0.0349813	2.78916	1.90736	0.657267	0.303854	0.451089	0.0381402	1.2585	0.623375	0.0600631	0.000614063	0.0292461	52.8282	0.0194777	1.17343	0.0282008	0.00176391	1.03427e-05	0.00688341
L247	CR17	8.20745	0.893169	0.00932761	0.0325412	4.40685	2.8534	0.708	0.321714	0.45912	0.0401122	1.09876	0.892472	0.0930886	0.000606951	0.0253485	53.9021	0.0126135	0.984177	0.018196	0.00139718	1.07343e-05	0.00297758
L311	CR17	8.14617	0.856472	0.00881888	0.0316915	3.79566	2.49432	0.633488	0.309716	0.49094	0.0240949	1.8523	0.946137	0.0958432	0.00101548	0.0289453	51.9383	0.0137601	1.02478	0.00720806	0.000335585	1.39212e-06	0.00324827
L325	CR17	9.2609	1.0616	0.0117795	0.0355098	3.43144	2.52043	0.70763	0.282352	0.497344	0.0373258	1.32463	0.820205	0.0874715	0.000991774	0.0298372	53.3325	0.0168595	1.997	0.022469	0.00205251	1.85636e-05	0.00595516
RMF467	CR17	8.73337	0.985472	0.0109672	0.034181	3.65072	2.46541	0.648803	0.303443	0.529624	0.038604	1.60647	0.875514	0.0870948	0.000914857	0.0283224	51.2163	0.018682	1.50898	0.0337883	0.00224306	1.80131e-05	0.0051704
RMF278	CR17	9.46534	0.966398	0.00996704	0.0323911	3.8821	2.87497	0.713561	0.243246	0.509244	0.0332515	1.78967	0.968945	0.0925146	0.000940902	0.0272343	54.6438	0.00878981	1.53996	0.0281789	0.0022658	1.79173e-05	0.00356818
L336	CR17	8.83459	0.94543	0.00989554	0.0326993	3.6805	2.4101	0.637821	0.310156	0.532132	0.0191897	1.43195	0.694364	0.066109	0.000659238	0.0279724	53.7406	0.0137601	2.14271	0.0195332	0.0015242	1.17101e-05	0.00324827
RMF375	CR17	9.15952	0.9324	0.00942928	0.0310878	3.56825	2.3201	0.623431	0.313064	0.555938	0.0382766	1.63509	0.7835	0.0773222	0.000809444	0.0279681	54.2601	0.0157708	1.21692	0.0244443	0.0017151	1.13288e-05	0.00428724
RMF10	CR15	9.78796	1.14233	0.0129755	0.0360319	4.01432	2.85722	0.67882	0.262813	0.399314	0.0313863	1.33312	0.932642	0.094851	0.000992016	0.0295228	56.5358	0.0427368	2.04529	0.0862057	0.00698353	5.45234e-05	0.0143163
RMF20	CR15	9.21436	1.04499	0.0116355	0.0348284	4.11574	2.98587	0.692879	0.251284	0.42444	0.0322824	1.42163	0.860283	0.0870668	0.00091102	0.0302223	55.6959	0.0433521	2.04448	0.0662911	0.00543232	4.26897e-05	0.0126281
RCL140	CR15	8.74305	0.945276	0.00996969	0.0333639	3.46147	2.47431	0.681261	0.249671	0.462465	0.0411694	1.40914	0.918716	0.0905845	0.000926716	0.0290326	55.7906	0.0368516	1.73878	0.114954	0.00882602	6.58894e-05	0.0131863
RCL32	CR15	9.32809	1.04179	0.0113759	0.0344385	3.70198	2.70078	0.697764	0.252189	0.448836	0.0354696	1.74768	0.955876	0.0927159	0.000932406	0.0288635	56.2179	0.0365207	1.96781	0.0748185	0.00628554	5.07615e-05	0.0131732
RMF3	CR15	9.38169	1.01959	0.0108134	0.0336482	3.56766	2.55776	0.684163	0.264495	0.4302	0.0367095	1.78946	1.06273	0.102823	0.00103094	0.0295274	53.9362	0.0306876	1.78374	0.073352	0.00564755	4.22649e-05	0.0135585
RMF45	CR15	9.76393	1.1448	0.0131087	0.0359655	3.54091	2.51275	0.673544	0.26959	0.397795	0.0361353	1.79156	1.09825	0.108906	0.00113729	0.0294411	54.1351	0.0383965	1.66212	0.0511376	0.00420278	3.33891e-05	0.0131341
RCL14	CR15	9.85645	1.10639	0.0121044	0.0348686	3.20325	2.33854	0.697172	0.23276	0.422044	0.0391408	1.89831	1.06981	0.107703	0.00112875	0.0295373	54.4498	0.0181381	1.62845	0.0833425	0.00712251	5.48485e-05	0.0109781
RCL71	CR15	9.69513	1.0971	0.0119939	0.0350581	3.36258	2.46326	0.713451	0.227936	0.42318	0.0400949	1.53896	1.00538	0.100988	0.00103223	0.029085	55.6639	0.0312788	1.90286	0.0637719	0.00503109	3.92522e-05	0.0125622
L159	CR15	10.4068	1.16498	0.0127104	0.0346889	3.11922	2.20199	0.67303	0.278993	0.452049	0.0352417	1.7357	0.903066	0.0858827	0.000856535	0.0280978	59.5715	0.0379738	2.38095	0.0964279	0.00779014	5.77701e-05	0.0157573
L274	CR15	8.85876	1.10105	0.0133937	0.03787	3.67373	2.42792	0.631731	0.31786	0.414797	0.0388838	1.69089	0.87696	0.0944947	0.0010588	0.0294153	55.0883	0.0274397	2.57372	0.046144	0.0038669	3.07427e-05	0.0104275
RMF131	CR15	9.1046	1.08282	0.0124214	0.0369978	3.55719	2.3491	0.640105	0.297224	0.464544	0.0379383	1.91047	0.812347	0.0834246	0.000907226	0.0287318	54.9706	0.046845	2.06508	0.072291	0.00533089	3.98914e-05	0.0129444
L226	CR15	8.51913	0.951223	0.0104768	0.0339468	4.98398	3.49606	0.708258	0.316888	0.475302	0.0299088	1.25966	0.986543	0.10547	0.00069005	0.0273507	58.4001	0.00420449	2.07771	0.00567348	0.000271422	1.25429e-06	0.000992527
L170	CR15	9.0011	1.00508	0.0110183	0.0342505	3.89181	2.72608	0.681066	0.286888	0.509053	0.0177524	1.68703	0.874159	0.0932429	0.00104374	0.0309763	57.1326	0	2.04955	0	0	0	0
L264	CR15	8.75945	0.981466	0.0107426	0.0344639	4.02045	2.61811	0.631439	0.314372	0.514659	0.0245271	1.78139	0.989854	0.105915	0.00118441	0.0301416	55.2338	0.0209022	2.22035	0.0328332	0.00279437	2.14685e-05	0.00595516
L400	CR15	9.96596	1.24039	0.0140059	0.0354162	4.37934	3.25811	0.693546	0.270015	0.495703	0.0211561	1.45072	0.987697	0.0912833	0.000892215	0.0293424	55.7616	0.0764291	1.53197	0.117185	0.00825848	5.56619e-05	0.0230058
L416	CR15	10.1742	1.31262	0.0154918	0.0365569	4.13434	3.03057	0.693318	0.273805	0.489609	0.0309553	1.61771	1.02959	0.101819	0.00105522	0.0297511	58.5418	0.0739957	1.80285	0.112663	0.0081277	5.38355e-05	0.023237
RMF302	CR15	9.51549	1.14343	0.0133532	0.0369097	4.15756	3.06914	0.703069	0.25356	0.533865	0.0309742	1.73506	0.89606	0.0912623	0.000975667	0.0286477	58.5244	0.0543687	1.9836	0.0823758	0.00636161	4.86092e-05	0.0123709
RMF499	CR15	9.46999	1.05613	0.0116334	0.0339933	4.10586	3.00709	0.703785	0.24828	0.545509	0.0314571	1.47108	0.928302	0.0987248	0.00111238	0.0301766	62.0435	0.084517	1.7825	0.090035	0.00763856	6.48518e-05	0.0143085
RCL136	CR15	9.29459	1.06983	0.0120101	0.0356495	3.82795	2.65426	0.664086	0.286414	0.484776	0.0346185	1.49366	0.901788	0.0922263	0.000971938	0.0298068	58.9666	0.0486858	1.57137	0.0845353	0.00690454	5.44624e-05	0.0139505
RCL141A	CR15	9.74295	1.055	0.011244	0.033233	3.90645	2.72986	0.669425	0.290179	0.510072	0.0323971	1.32108	0.920906	0.090042	0.000912415	0.0289606	58.9838	0.0551156	1.89342	0.10133	0.00857777	7.06487e-05	0.0142719
RMF4	CR15	9.26914	1.02124	0.0110361	0.0340744	3.90931	2.82359	0.690614	0.255422	0.479257	0.0341194	1.4862	0.918368	0.0915102	0.000963025	0.0286898	57.3985	0.0563637	1.72397	0.126238	0.0105192	8.24067e-05	0.0161931
L453	CR15	8.83886	1.11675	0.0134438	0.0367541	5.33702	3.07658	0.618364	0.304791	0.460343	0.027165	1.41875	0.851194	0.0886561	0.000920435	0.0299891	61.1837	0.0513656	1.14931	0.0846045	0.00603609	4.18464e-05	0.0155863
RMF41	CR15	9.37192	1.0731	0.0118732	0.0358325	4.26618	3.16031	0.705759	0.237979	0.482436	0.0307868	1.02844	0.753323	0.0747026	0.000763717	0.0298044	59.8627	0.0402071	1.44315	0.0655727	0.00538256	4.2577e-05	0.0142375
L420	CR15	9.03601	1.05475	0.0119763	0.0357099	4.2746	2.68464	0.608934	0.307132	0.468132	0.0337778	1.05763	0.792089	0.0791968	0.000828207	0.0292058	58.1723	0.0421301	1.26199	0.0677291	0.00520198	3.83355e-05	0.013893
RMF47	CR15	9.9764	1.12493	0.0124472	0.0346197	4.15041	2.87586	0.662892	0.300155	0.49659	0.0293195	1.04499	0.83673	0.0808646	0.000820741	0.0288683	58.5681	0.0396124	1.6321	0.0960698	0.00825597	6.79106e-05	0.0151611
L408	CR15	9.94348	1.21439	0.0137648	0.0354671	4.11296	2.70578	0.618758	0.319864	0.422281	0.0324397	1.60487	0.935436	0.0957734	0.00103025	0.0300699	56.791	0.0663559	1.21692	0.0728902	0.00574718	4.23748e-05	0.0198862
L399	CR15	8.70967	1.02797	0.0122027	0.0358176	3.81661	2.58039	0.630962	0.263166	0.388213	0.0329877	1.16149	0.746255	0.0759511	0.000858958	0.0298603	56.5864	0.0643749	1.21692	0.08786	0.00649502	4.76946e-05	0.0189577
RMF11	CR15	9.06604	1.03845	0.0116004	0.0350415	4.58114	3.3018	0.68842	0.257022	0.414853	0.0293967	0.915454	0.690842	0.0685062	0.000704823	0.0294718	55.4521	0.0621416	1.51764	0.0573126	0.00477029	3.89483e-05	0.0135635
L72	CR5	5.62515	0.662568	0.00812185	0.04187	5.05364	3.33143	0.642822	0.28307	0.358203	0.0253974	0.630499	1.31218	0.159129	0.00187199	0.0332177	50.6297	0.102414	3.27869	0.120354	0.00788371	4.80548e-05	0.0191209
L85	CR5	5.94412	0.773668	0.00977162	0.0433012	4.39268	3.09316	0.717815	0.246221	0.410952	0.0329569	1.21004	0.96833	0.121103	0.00144258	0.033757	53.9104	0.0695128	3.17518	0.137207	0.00938151	5.48566e-05	0.0191432
RMF106	CR5	6.46293	0.807706	0.0100131	0.0379557	4.88529	4.11391	0.818382	0.137737	0.541411	0.0387712	0.802839	0.658141	0.0765551	0.000962554	0.0332358	59.084	0.146924	2.87908	0.0950956	0.00922039	8.97468e-05	0.0164661
L203	CR5	5.72471	0.699392	0.00827223	0.037536	4.95345	4.06701	0.809977	0.160015	0.43212	0.0410154	1.15016	1.37606	0.15431	0.00176798	0.03147	49.5533	0.131119	2.89938	0.21241	0.0163184	0.00012371	0.035731
L405	CR5	6.06769	0.693015	0.00804529	0.0346123	5.55552	4.21185	0.818611	0.138011	0.373718	0.0279199	0.817102	1.42474	0.162973	0.00183601	0.0326469	57.0804	0.151362	2.73131	0.185444	0.0133814	8.92411e-05	0.0319004
L148	CR5	4.96359	0.532003	0.00558617	0.0366562	3.62348	2.77633	0.740194	0.19302	0.486087	0.0805791	0.24027	0.791058	0.0951267	0.00112338	0.0340903	57.1665	0.0644475	2.41274	0.0697185	0.00861962	8.36552e-05	0.017863
RMF161	CR5	5.4523	0.582375	0.00602924	0.0339478	3.58895	2.58881	0.698213	0.196874	0.418969	0.0663056	0.155233	0.608224	0.0621725	0.000664278	0.0296109	55.7926	0	3.69273	0	0	0	0
RMF69	CR5	5.57656	0.5676	0.00555184	0.0315055	3.35513	2.33752	0.676103	0.266935	0.377167	0.0716666	0.679098	1.07433	0.119359	0.00137827	0.0323666	56.2593	0.090817	2.08034	0.112533	0.00900991	6.96469e-05	0.0214386
L126	CR5	5.64284	0.609934	0.00655228	0.0326426	3.34728	2.16328	0.622679	0.286498	0.372799	0.064433	1.86342	0.960627	0.104029	0.00117024	0.0296228	58.7339	0.0706102	2.4413	0.0538841	0.00451098	3.65301e-05	0.0146065
L130	CR5	6.91587	0.781623	0.00861164	0.0344166	3.22219	2.3558	0.692484	0.23581	0.384049	0.0578165	1.26534	1.05777	0.114946	0.00126895	0.029316	54.9462	0.0801118	2.26155	0.0418292	0.00338399	2.66121e-05	0.0153282
L111	CR5	6.66937	0.755323	0.00838499	0.0382642	4.64865	3.34136	0.709832	0.225368	0.432274	0.0205586	0.682959	0.863703	0.095397	0.00113309	0.0314161	60.5609	0.0554959	3.24512	0.0979879	0.00679271	4.21756e-05	0.0153263
L61	CR5	5.90873	0.660453	0.00723514	0.0345365	3.69429	2.79933	0.683776	0.250935	0.496562	0.0424424	1.2501	1.00096	0.107733	0.00120053	0.0303235	57.4399	0.0369175	1.74359	0.0532567	0.00408932	3.13063e-05	0.00871487
L90	CR5	6.47742	0.702624	0.00744401	0.0351235	4.28333	2.92026	0.675873	0.265145	0.444728	0.0263529	0.711482	1.10633	0.128149	0.00152203	0.0329042	54.7935	0.0826892	1.98313	0.126186	0.00837161	4.92117e-05	0.0184385
RCL52	CR22	6.37603	0.65927	0.00666469	0.0313589	4.13333	3.40689	0.779569	0.157666	0.452655	0.0469409	0.778014	0.623508	0.0600424	0.000605292	0.0287702	60.1849	0.108671	2.97688	0.0433057	0.00336807	2.57432e-05	0.0140373
RMF212	CR22	6.45429	0.660859	0.0066529	0.0316391	3.70925	2.67263	0.692251	0.215163	0.399723	0.0537695	0.878732	0.829073	0.0837462	0.000892947	0.0282715	57.6676	0.134333	3.17442	0.19211	0.0147543	0.000112575	0.0321579
L33	CR22	5.33281	0.557261	0.00543985	0.0319472	4.46109	3.37598	0.736374	0.210531	0.499929	0.0549526	0.461147	0.801556	0.0709514	0.00064432	0.0253722	55.263	0.0867692	1.93489	0.060869	0.00450209	3.23321e-05	0.0121879
RCL130	CR22	4.98854	0.505435	0.00476313	0.0305539	4.46203	3.83296	0.814819	0.121169	0.550786	0.0669449	0.443528	0.288189	0.0271498	0.00026103	0.0267173	60.1008	0.0776647	2.3142	0.0302176	0.00229824	1.73107e-05	0.0108522
RCL58	CR22	5.29019	0.54199	0.00539565	0.0314841	3.97686	3.23642	0.773414	0.164002	0.457713	0.062832	0.420793	0.639319	0.0619905	0.000629979	0.0279167	60.7866	0.0844227	2.23969	0.0573499	0.00454365	3.53212e-05	0.0130917
RCL91	CR22	5.43688	0.567431	0.00569268	0.0318576	3.60515	2.97291	0.785307	0.124854	0.515338	0.0652023	0.462661	0.305497	0.0295617	0.000297333	0.027519	57.9218	0.0974077	1.4059	0.028285	0.00208833	1.53027e-05	0.00930437
RMF181	CR6	4.96359	0.500558	0.00459041	0.0275756	4.33015	2.76509	0.61981	0.303926	0.614511	0.0751306	0.123732	0.239022	0.021267	0.000178819	0.0234995	61.0532	0.0126135	1.16824	0.00747059	0.000635472	5.33268e-06	0.00129401
L160	CR6	5.21513	0.514393	0.00478894	0.0284969	3.97625	2.95664	0.716169	0.187271	0.444945	0.0660449	0.457959	0.509219	0.0443708	0.000381861	0.0282128	59.8285	0.01803	1.3293	0.0399581	0.00336893	2.63997e-05	0.00962561
L112	CR6	5.67063	0.581099	0.00599991	0.0307548	3.55655	2.38133	0.643043	0.293613	0.441173	0.0611222	0.684089	0.676787	0.0586649	0.000492836	0.0276507	59.3805	0.0210682	1.27062	0.0518785	0.00503226	4.63084e-05	0.00976444
RMF40	CR6	6.2181	0.638978	0.00635792	0.031483	2.99034	2.10569	0.674378	0.275811	0.426691	0.0685837	0.750132	0.614715	0.0615328	0.000647829	0.0279287	54.4646	0.0220322	0.895768	0.0442268	0.00408227	3.51685e-05	0.00866423
L347	CR6	5.34675	0.598214	0.00697599	0.0361189	3.21515	2.38553	0.70348	0.196981	0.554498	0.0735055	0.606306	0.626534	0.0642757	0.00065741	0.0307852	60.0342	0.0249106	1.09812	0.0183143	0.00167462	1.57532e-05	0.0095112
L359	CR6	5.81642	0.603451	0.00678463	0.0339545	3.44567	2.56494	0.714348	0.207303	0.552241	0.0640631	0.600981	0.546364	0.0578159	0.000602741	0.0318428	56.7925	0.0292973	1.31554	0.0538057	0.00473981	3.89108e-05	0.0109479
L118	CR6	6.80503	0.712108	0.00735523	0.0325574	3.51649	2.31673	0.620015	0.333655	0.571982	0.0636718	0.87636	0.665847	0.0678255	0.000714445	0.0290312	57.1232	0.0343857	1.34306	0.0291171	0.002137	1.51586e-05	0.00692376
L131	CR6	5.31607	0.571077	0.00603792	0.0333096	3.49164	2.41484	0.645403	0.298963	0.47912	0.0648872	0.725385	0.714388	0.0704304	0.000693063	0.0308557	58.3028	0.0294513	1.88799	0.0334616	0.00299506	2.42646e-05	0.0112538
RMF254	CR6	5.37505	0.612788	0.00684225	0.0348356	3.68388	2.46353	0.648705	0.299054	0.521558	0.0645936	0.214189	0.804593	0.0836664	0.000914398	0.0295687	54.1375	0.0336359	1.47506	0.0485228	0.00364523	2.65406e-05	0.00794022
L374	CR1	7.904	0.81621	0.0085509	0.0308328	2.65689	1.68935	0.617291	0.327652	0.433132	0.0652647	0.67206	0.412061	0.0368759	0.000323468	0.0295186	59.4052	0.00984572	0.847671	0.009209	0.000989226	9.97064e-06	0.00690216
L155	CR1	7.41599	0.771592	0.00799211	0.0312234	2.69434	1.71632	0.606021	0.330551	0.465091	0.0619796	0.776862	0.48551	0.0442207	0.000395464	0.0273876	57.2989	0.0119466	1.54122	0.0130954	0.00145568	1.5649e-05	0.00853478
RCL147	CR1	7.53979	0.791943	0.00810473	0.0322543	2.60717	1.68856	0.621321	0.345683	0.502421	0.0653534	0.850434	0.425558	0.0427564	0.000443955	0.0269297	59.356	0.0304396	1.297	0.0338008	0.00279033	2.20541e-05	0.0089651
L242	CR1	6.8955	0.65995	0.00587446	0.030072	3.08589	1.8166	0.558425	0.377132	0.465567	0.0576213	0.577019	0.355212	0.0304968	0.000262158	0.0239339	58.4444	0.0049748	0.887338	0.00475406	0.000445478	3.7492e-06	0.00204458
L141	CR1	7.61844	0.735815	0.00708763	0.0296198	3.26697	2.04304	0.585948	0.356221	0.496568	0.0505975	0.879048	0.594475	0.0487539	0.000391567	0.0267494	58.2004	0.02063	0.899045	0.0203626	0.00141641	8.85984e-06	0.0100565
RCL10	CR1	7.46832	0.728755	0.00698436	0.030048	2.73076	1.82212	0.63565	0.328899	0.53357	0.0625501	0.535709	0.329768	0.0304135	0.000291169	0.0261918	57.6451	0.00442612	0.793976	0.0107391	0.000721321	4.5575e-06	0.00287745
RCL115	CR1	8.31372	0.87834	0.00898819	0.032624	2.75286	1.87213	0.649055	0.317294	0.508912	0.0567642	0.627267	0.35608	0.0338597	0.000340212	0.0259704	57.5688	0.0177832	0.895768	0.0296642	0.00260351	2.20682e-05	0.0079811
RCL129	CR1	9.20748	0.935786	0.00933923	0.0312366	2.53891	1.62182	0.61443	0.362514	0.507917	0.0560774	0.829588	0.521866	0.0509553	0.000520621	0.0270889	53.5674	0.00377402	0.671826	0.0118093	0.000910179	6.49597e-06	0.00267088
RMF22	CR1	8.68587	0.910589	0.00939545	0.0321809	2.23956	1.39944	0.598326	0.382933	0.441534	0.0664038	0.888672	0.513164	0.0509697	0.000530761	0.0273956	57.247	0.00405427	0.671826	0.00404907	0.000256759	1.51459e-06	0.00146207
L216	CR1	7.14795	0.835094	0.00913232	0.0351729	3.26223	1.70279	0.57678	0.354566	0.503319	0.0569463	0.836402	0.736658	0.0659019	0.000593768	0.0251314	56.4545	0.0203422	0.929592	0.0079463	0.000643576	5.15562e-06	0.00261111
L283	CR1	7.61438	0.926177	0.0108924	0.0384108	2.80727	1.82715	0.633309	0.307254	0.536949	0.0572201	0.838441	0.52218	0.0529391	0.000545726	0.0276087	55.703	0.00236303	1.22009	0.00807099	0.0006504	4.74194e-06	0.00186211
RCL4	CR1	7.77308	0.903256	0.0102004	0.0358328	2.45721	1.45968	0.565754	0.352607	0.47194	0.0662074	0.623121	0.379138	0.0368121	0.000371098	0.0273282	56.2397	0.000639466	0.981549	0.000404521	3.26704e-05	2.54019e-07	0.000313687
L13	CR1	8.08095	0.845883	0.00832857	0.0314499	3.21003	2.00837	0.618262	0.335197	0.458677	0.0474973	0.899481	0.574946	0.0510102	0.000462965	0.024359	52.2321	0.0117284	1.33101	0.0279501	0.00229378	1.72341e-05	0.00396092
L11	CR1	7.80153	0.794184	0.00758338	0.030622	3.31968	1.94421	0.645316	0.305134	0.531976	0.0548052	1.05079	0.802293	0.0671957	0.000566708	0.0242049	53.02	0.039656	1.06809	0.0239843	0.00171232	1.18247e-05	0.0070963
L29	CR1	7.55888	0.77694	0.00747792	0.0304491	3.8366	2.02366	0.605758	0.327165	0.505132	0.0541746	0.892053	0.675446	0.06083	0.000559203	0.0240131	53.8016	0.0109063	0.887338	0.00377343	0.000273538	1.82786e-06	0.00153562
L1	CR1	7.49227	0.747469	0.00688597	0.0301151	3.14875	2.19348	0.673519	0.267148	0.521107	0.054497	0.784247	0.682095	0.0579817	0.000499018	0.0239531	56.1549	0.00531682	0.887338	0.0176805	0.00101604	5.49083e-06	0.00299091
L20	CR1	7.33439	0.764509	0.00752679	0.0321788	2.89303	2.03113	0.683501	0.274004	0.510713	0.0631346	0.978215	0.573261	0.049945	0.000442289	0.0242371	53.2598	0.00945213	0.887338	0.0142712	0.001108	7.80539e-06	0.00408318
L26	CR1	6.05058	0.66953	0.00687637	0.034884	2.59096	1.63725	0.612337	0.285704	0.578184	0.0625009	0.478679	0.360567	0.0332891	0.000323086	0.0241126	57.6299	0	1.4789	0	0	0	0
L307	CR1	7.39551	0.7711	0.00752473	0.0323939	2.5197	1.55473	0.630338	0.311164	0.486212	0.0641315	0.653111	0.494191	0.0478703	0.00048655	0.0248161	55.4998	0	0.887338	0	0	0	0
L4	CR1	6.93919	0.721864	0.00728507	0.0315778	2.86969	1.75441	0.602631	0.299893	0.507306	0.0641341	0.474641	0.405196	0.0363472	0.000327459	0.0237532	56.1677	0.00255463	0.961283	0.00111106	8.8454e-05	6.31214e-07	0.00178638
L7	CR1	7.17566	0.732849	0.00725653	0.0305255	2.78209	1.85069	0.664923	0.27393	0.49929	0.0624789	0.372905	0.345399	0.0308856	0.000279226	0.0240816	55.3394	0.00556008	0.887338	0.00234406	0.00014162	7.82379e-07	0.00127464
L30	CR1	6.46371	0.666135	0.00644881	0.0323624	2.74165	1.78404	0.671818	0.250555	0.481119	0.0703825	0.834173	0.649387	0.0596482	0.000553059	0.0252567	52.4956	0	0.887338	0	0	0	0
L9	CR1	6.61342	0.729105	0.00739709	0.0333557	2.50262	1.73601	0.682566	0.253512	0.537718	0.0708924	0.554886	0.537964	0.0530301	0.000540475	0.0267582	55.1729	0.00514402	0.887338	0.0162561	0.00129496	9.32208e-06	0.00206283
L369	CR9	6.15304	0.802412	0.0105164	0.0415937	2.61443	1.5766	0.578419	0.36565	0.531366	0.0597569	0.707541	0.430391	0.0457602	0.000481578	0.0303617	58.3825	0.00878005	0.834827	0.0140683	0.00135528	1.22612e-05	0.00464022
L371	CR9	6.76637	0.934216	0.0124969	0.0416932	2.64379	1.68675	0.621473	0.321613	0.428823	0.0658531	0.48541	0.310399	0.0316325	0.000327738	0.0315334	56.68	0	0.77061	0	0	0	0
L122	CR9	5.46536	0.554351	0.00675231	0.0365376	2.52756	1.63773	0.60453	0.311027	0.473729	0.0776843	0.502628	0.551431	0.0531493	0.000559471	0.0303262	52.5175	0.00136575	0.77061	0.0261165	0.00230261	2.03979e-05	0.00229917
L121	CR9	6.52699	0.688144	0.00729955	0.0343277	2.47885	1.65784	0.628929	0.309797	0.510151	0.0722307	0.411152	0.301838	0.0280068	0.000255642	0.0291124	57.1658	0	1.23298	0	0	0	0
L132	CR9	6.5597	0.774297	0.00884376	0.0365727	2.54502	1.54542	0.586061	0.368356	0.47892	0.0754418	0.559296	0.43944	0.044265	0.000424245	0.0316661	59.6432	0.00526945	0.899045	0.00563829	0.000571208	4.97616e-06	0.00558366
L17	CR9	5.45272	0.722736	0.00885153	0.0458978	2.16842	1.16577	0.467874	0.319582	0.640404	0.0457375	0.111711	0.256042	0.0258732	0.000284589	0.0293162	61.2346	0	0.887338	0	0	0	0
L194	CR9	5.4963	0.760882	0.0105129	0.0371362	2.22754	1.17794	0.486424	0.434704	0.496715	0.0695425	0.251175	0.239022	0.0235967	0.000253147	0.0280466	62.4329	0	0.887338	0	0	0	0
L34	CR9	5.51891	0.72555	0.00921533	0.0398371	2.33959	1.24828	0.500748	0.412167	0.475651	0.0601522	0.20672	0.282401	0.0264989	0.000251878	0.0284217	59.3639	0	0.887338	0	0	0	0
RMF95	CR7	7.61833	0.879164	0.0099621	0.0358545	2.24983	1.16122	0.4898	0.436061	0.442047	0.0750076	0.508473	0.492374	0.0504518	0.000549662	0.0282988	57.5547	0	1.47506	0	0	0	0
RMF285	CR7	7.00754	0.900545	0.0115931	0.0382501	2.73831	1.64172	0.563069	0.353853	0.471527	0.056575	1.01666	0.544792	0.0573907	0.00065431	0.0279248	57.9402	0.0141271	1.47506	0.00747924	0.000429563	2.30552e-06	0.00288053
RMF215	CR7	7.84117	0.929429	0.0106822	0.0366881	2.61856	1.52997	0.565237	0.403841	0.443557	0.0627622	0.861391	0.513944	0.0523836	0.000553957	0.0288264	59.5165	0	1.47506	0	0	0	0
RMF305	CR7	8.01013	0.957521	0.0110894	0.0362362	2.90942	1.69435	0.587822	0.374737	0.458456	0.0563505	1.1476	0.604156	0.0647215	0.000714606	0.0298843	56.2369	0.0151362	1.47506	0.00646773	0.000282592	1.15382e-06	0.00219134
L113	CR7	7.87084	1.00091	0.0125303	0.0392307	3.0106	1.80247	0.578202	0.355318	0.447002	0.0536691	0.832602	0.357336	0.0360891	0.000367591	0.0290303	59.1072	0.01036	0.77061	0.00454383	0.00034507	2.52039e-06	0.00653516
L123	CR7	7.6117	0.952167	0.0117268	0.038545	2.9694	1.96691	0.647373	0.311169	0.486597	0.0578659	0.862959	0.448933	0.0496558	0.000577457	0.0319633	59.0837	0.0037483	1.28435	0.0111045	0.00138562	1.60748e-05	0.00391335
L42	CR7	5.90077	0.703297	0.00809881	0.0388734	3.96173	2.04653	0.537593	0.387469	0.478778	0.0330109	0.410211	0.548573	0.0609652	0.000714712	0.0322013	58.6676	0.0364483	2.43384	0.0560608	0.00446043	3.45028e-05	0.0112888
L183	CR7	7.9076	1.08575	0.0135463	0.0407274	3.27226	1.83324	0.590527	0.366011	0.484715	0.0462709	1.01854	0.713707	0.0901441	0.00104831	0.0333811	55.5337	0.0039832	2.18287	0.00574612	0.000441216	3.38977e-06	0.000940289
L44	CR7	7.57439	1.01547	0.0130511	0.0436167	4.13384	2.24384	0.562735	0.393756	0.456683	0.0236787	1.21858	0.684132	0.0744263	0.000838266	0.0316892	58.5586	0.0364483	2.43384	0.0560608	0.00446043	3.45028e-05	0.0112888
