# Supplementary material for: Plant microbiota controls an alternative root branching regulatory mechanism in plants
Source: Proc Natl Acad Sci U S A. 2023 Apr 3;120(15):e2301054120. doi: 10.1073/pnas.2301054120 (PMC10104509; doi:10.1073/pnas.2301054120)
Supplement: Supplementary file 4 — Dataset S03 (XLSX) [file pnas.2301054120.sd03.xlsx]

## Sheet: Dataset S3
Dataset S3. List of genes identified in our RNA-seq experiment after the hierarchical gene filtering with an AvLog2FoldChange>=3. The dataset also shows gene identifiers, gene names, and other gene characteristics including gene family, gene function, gene description, and gene ontology information.
gene_id	Avlog2FoldChange	tair_symbol	gene_biotype	GeneFamily	IsTF	description	go_name
AT5G43175	7.62441		protein_coding	basic Helix-Loop-Helix (bHLH) Transcription Factor	Yes	Transcription factor bHLH139 [Source:UniProtKB/Swiss-Prot;Acc:Q3E7L7]	DNA binding|nucleus|protein dimerization activity|DNA-binding transcription factor activity, RNA polymerase II-specific|regulation of transcription by RNA polymerase II|RNA polymerase II cis-regulatory region sequence-specific DNA binding|DNA-binding transcription factor activity|DNA-binding transcription activator activity, RNA polymerase II-specific
AT2G43860	6.21835		protein_coding	Glycoside Hydrolase Gene Families	NA	Probable polygalacturonase At2g43860 [Source:UniProtKB/Swiss-Prot;Acc:O22818]	cell wall organization|hydrolase activity|carbohydrate metabolic process|polygalacturonase activity|hydrolase activity, acting on glycosyl bonds|metabolic process|extracellular region|cell wall
AT2G22180	6.16951		protein_coding	NA	NA	Hydroxyproline-rich glycoprotein family protein [Source:UniProtKB/TrEMBL;Acc:Q9SIE6]	membrane|integral component of membrane
AT4G28850	6.08242	XTH26	protein_coding	Glycoside Hydrolase Gene Families	NA	Probable xyloglucan endotransglucosylase/hydrolase protein 26 [Source:UniProtKB/Swiss-Prot;Acc:Q9SVV2]	transferase activity|cell wall organization|hydrolase activity|carbohydrate metabolic process|hydrolase activity, acting on glycosyl bonds|metabolic process|extracellular region|hydrolase activity, hydrolyzing O-glycosyl compounds|apoplast|xyloglucan:xyloglucosyl transferase activity|cellular glucan metabolic process|xyloglucan metabolic process|cell wall biogenesis|cell wall
AT3G22360	5.77793	AOX1B	protein_coding	Miscellaneous Membrane Protein Families	NA	Ubiquinol oxidase 1b, mitochondrial [Source:UniProtKB/Swiss-Prot;Acc:O23913]	superoxide-generating NADPH oxidase activity|metal ion binding|membrane|integral component of membrane|oxidoreductase activity|mitochondrion|mitochondrial inner membrane|respirasome|alternative oxidase activity|ubiquinol:oxygen oxidoreductase activity|alternative respiration|chloroplast
AT5G46830	5.75829	ATNIG1	protein_coding	basic Helix-Loop-Helix (bHLH) Transcription Factor	Yes	Transcription factor bHLH28 [Source:UniProtKB/Swiss-Prot;Acc:Q9LUK7]	transcription cis-regulatory region binding|regulation of transcription, DNA-templated|DNA binding|nucleus|protein dimerization activity|DNA-binding transcription factor activity|sequence-specific DNA binding|calcium ion binding|response to salt stress|hyperosmotic salinity response
AT3G03800	5.66385	SYP131	protein_coding	SNAREs	NA	Syntaxin of plants 131 [Source:UniProtKB/TrEMBL;Acc:A0A1I9LQP3]	membrane|integral component of membrane|intracellular protein transport|protein transport|SNAP receptor activity|vesicle-mediated transport|membrane fusion|plasma membrane|endomembrane system|SNARE binding|vesicle fusion|vesicle docking|SNARE complex|exocytosis|cellular anatomical entity
AT3G49700	5.08222	ETO3	protein_coding	NA	NA	1-aminocyclopropane-1-carboxylate synthase 9 [Source:UniProtKB/Swiss-Prot;Acc:Q9M2Y8]	catalytic activity|lyase activity|biosynthetic process|pyridoxal phosphate binding|protein binding|regulation of translation|1-aminocyclopropane-1-carboxylate synthase activity|fruit ripening|ethylene biosynthetic process|cellular amino acid metabolic process|1-aminocyclopropane-1-carboxylate biosynthetic process|transaminase activity
AT4G00130	5.05456		protein_coding	NA	Yes	Probable transcription factor At4g00130 [Source:UniProtKB/Swiss-Prot;Acc:Q1PED2]	regulation of transcription, DNA-templated|nucleus
AT3G19595	5.05178		protein_coding	NA	NA		dephosphorylation of RNA polymerase II C-terminal domain|RNA polymerase II CTD heptapeptide repeat phosphatase activity|hydrolase activity|nucleus|phosphoprotein phosphatase activity|protein serine/threonine phosphatase activity|protein serine phosphatase activity|protein threonine phosphatase activity
AT5G21120	4.87803	EIL2	protein_coding	EIL Transcription Factor Family	Yes	ETHYLENE-INSENSITIVE3-like 2 [Source:TAIR;Acc:AT5G21120]	nucleus|DNA-binding transcription factor activity|regulation of transcription, DNA-templated|ethylene-activated signaling pathway|DNA binding
AT1G23510	4.8342		protein_coding	NA	NA	unknown protein; BEST Arabidopsis thaliana protein match is: Domain of unknown function (DUF220) (TAIR:AT1G23520.1); Ha. [Source:TAIR;Acc:AT1G23510]	biological_process|molecular_function|
AT1G34510	4.80614		protein_coding	Class III peroxidase	NA	Peroxidase [Source:UniProtKB/TrEMBL;Acc:Q0WRX6]	cellular oxidant detoxification|metal ion binding|oxidoreductase activity|extracellular region|heme binding|peroxidase activity|response to oxidative stress|hydrogen peroxide catabolic process|plant-type cell wall|plasmodesma
AT1G33770	4.68516		protein_coding	NA	NA	Protein kinase superfamily protein [Source:UniProtKB/TrEMBL;Acc:Q9LQ29]	transferase activity|nucleotide binding|ATP binding|kinase activity|phosphorylation|protein kinase activity|protein phosphorylation|nucleus|positive regulation of transcription elongation from RNA polymerase II promoter|cyclin-dependent protein serine/threonine kinase activity|regulation of cell cycle|RNA polymerase II CTD heptapeptide repeat kinase activity|phosphorylation of RNA polymerase II C…
AT2G20520	4.53986	FLA6	protein_coding	NA	NA	Fasciclin-like arabinogalactan protein 6 [Source:UniProtKB/Swiss-Prot;Acc:Q9SIL7]	plasma membrane|membrane|integral component of membrane|anchored component of membrane|plant-type secondary cell wall biogenesis
AT5G66400	4.4934	RAB18	protein_coding	NA	NA	RAB18 [Source:UniProtKB/TrEMBL;Acc:A0A178UN24]	response to water|cytosol|copper ion binding|nickel cation binding|response to abscisic acid|response to water deprivation|cold acclimation|response to 1-aminocyclopropane-1-carboxylic acid|molecular_function
AT1G60050	4.45379		protein_coding	Nodulin-like protein family	NA	WAT1-related protein [Source:UniProtKB/TrEMBL;Acc:A0A178WGH0]	membrane|integral component of membrane|transmembrane transporter activity|plasma membrane|transmembrane transport
AT1G34520	4.42757		protein_coding	Acyl Lipid Metabolism Family	NA	Probable long-chain-alcohol O-fatty-acyltransferase 8 [Source:UniProtKB/Swiss-Prot;Acc:Q9LNL1]	transferase activity|membrane|integral component of membrane|acyltransferase activity|lipid metabolic process|O-acyltransferase activity|arachidoyl-CoA:1-dodecanol O-acyltransferase activity|long-chain-alcohol O-fatty-acyltransferase activity
AT1G54970	4.39941	ATPRP1	protein_coding	NA	NA	Proline-rich protein 1 [Source:UniProtKB/Swiss-Prot;Acc:Q9FZ35]	extracellular region|cell wall|cell periphery
AT3G56380	4.39269	ARR17	protein_coding	Response Regulator	NA	Response regulator 17 [Source:UniProtKB/TrEMBL;Acc:A0A1I9LQB0]	cytokinin-activated signaling pathway|phosphorelay signal transduction system|nucleus|regulation of transcription, DNA-templated|phosphorelay response regulator activity
AT1G34540	4.31843	CYP94D1	protein_coding	Cytochrome P450	NA	CYP94D1 [Source:UniProtKB/TrEMBL;Acc:A0A178WEM5]	metal ion binding|monooxygenase activity|oxidoreductase activity|iron ion binding|oxidoreductase activity, acting on paired donors, with incorporation or reduction of molecular oxygen|heme binding|nucleus
AT1G35290	4.28222		protein_coding	NA	NA	Acyl-acyl carrier protein thioesterase ATL1, chloroplastic [Source:UniProtKB/Swiss-Prot;Acc:Q9C7I5]	chloroplast|plastid|hydrolase activity|nucleus|lipid metabolic process|dodecanoyl-[acyl-carrier-protein] hydrolase activity|myristoyl-[acyl-carrier-protein] hydrolase activity|palmitoyl-[acyl-carrier-protein] hydrolase activity|acyl-[acyl-carrier-protein] hydrolase activity
AT2G19990	4.27845	PR-1-LIKE	protein_coding	NA	NA	PR-1-like protein [Source:UniProtKB/TrEMBL;Acc:A0A178VRT6]	extracellular region|response to biotic stimulus|extracellular space|defense response|defense response to bacterium|molecular_function
AT2G29000	4.25231		protein_coding	NA	NA	Leucine-rich repeat protein kinase family protein [Source:UniProtKB/TrEMBL;Acc:F4IJP7]	transferase activity|membrane|integral component of membrane|nucleotide binding|ATP binding|kinase activity|phosphorylation|protein kinase activity|protein phosphorylation|cellular_component
AT2G29940	4.16486	PDR3	protein_coding	ABC Superfamily	NA	ABC transporter G family member 31 [Source:UniProtKB/Swiss-Prot;Acc:Q7PC88]	plasma membrane|membrane|integral component of membrane|nucleotide binding|ATP binding|abscisic acid-activated signaling pathway|transmembrane transport|ATPase-coupled transmembrane transporter activity|export from cell|negative regulation of post-embryonic development|abscisic acid transport|intercellular transport|efflux transmembrane transporter activity|glycoside transport|pollen coat|pollen …
AT2G35990	4.1099		protein_coding	NA	NA	Cytokinin riboside 5'-monophosphate phosphoribohydrolase LOG2 [Source:UniProtKB/Swiss-Prot;Acc:Q5BPS0]	hydrolase activity|nucleus|cytosol|cytoplasm|cytokinin biosynthetic process|hydrolase activity, hydrolyzing N-glycosyl compounds|N6-(Delta2-isopentenyl)-adenosine 5'-monophosphate phosphoribohydrolase activity
AT3G57960	4.10331		protein_coding	NA	NA	Emsy N Terminus (ENT) domain-containing protein [Source:UniProtKB/TrEMBL;Acc:Q9M2Q2]	nucleus|defense response to fungus
AT4G13390	4.07191		protein_coding	NA	NA	Extensin-like protein [Source:UniProtKB/TrEMBL;Acc:Q9T0L0]	membrane|integral component of membrane|plant-type cell wall organization|structural constituent of cell wall
AT3G07490	4.04496	AGD11	protein_coding	EF-hand containing proteins	NA	CML3 [Source:UniProtKB/TrEMBL;Acc:A0A178V7U1]	metal ion binding|calcium ion binding|peroxisome
AT5G23270	3.9961	STP11	protein_coding	Monosaccharide transporter-like gene family	NA	Sugar transport protein 11 [Source:UniProtKB/Swiss-Prot;Acc:Q9FMX3]	symporter activity|carbohydrate transport|carbohydrate transmembrane transporter activity|plasma membrane|membrane|integral component of membrane|transmembrane transporter activity|transmembrane transport|pollen tube|monosaccharide transmembrane transporter activity|monosaccharide transmembrane transport
AT4G01830	3.98634	PGP5	protein_coding	ABC Superfamily	NA	ABC transporter B family member 5 [Source:UniProtKB/Swiss-Prot;Acc:Q9SYI3]	membrane|integral component of membrane|nucleotide binding|ATP binding|transmembrane transport|cytosol|ATPase-coupled transmembrane transporter activity|ATP hydrolysis activity|ABC-type transporter activity
AT4G22100	3.97344	BGLU3	protein_coding	Glycoside Hydrolase Gene Families	NA	Beta-glucosidase 3 [Source:UniProtKB/Swiss-Prot;Acc:O65458]	hydrolase activity|carbohydrate metabolic process|hydrolase activity, acting on glycosyl bonds|metabolic process|hydrolase activity, hydrolyzing O-glycosyl compounds|beta-glucosidase activity|scopolin beta-glucosidase activity
AT5G40900	3.9063		protein_coding	NA	NA	Glycosyltransferase [Source:UniProtKB/TrEMBL;Acc:F4KIT4]	transferase activity|biological_process
AT4G35690	3.85284		protein_coding	NA	NA	Uncharacterized protein AT4g35690 [Source:UniProtKB/TrEMBL;Acc:O81800]	shoot system development|root development
AT5G57540	3.84258	XTH13	protein_coding	Glycoside Hydrolase Gene Families	NA	Putative xyloglucan endotransglucosylase/hydrolase protein 13 [Source:UniProtKB/Swiss-Prot;Acc:Q9FKL8]	transferase activity|cell wall organization|hydrolase activity|carbohydrate metabolic process|hydrolase activity, acting on glycosyl bonds|metabolic process|extracellular region|hydrolase activity, hydrolyzing O-glycosyl compounds|apoplast|xyloglucan:xyloglucosyl transferase activity|cellular glucan metabolic process|xyloglucan metabolic process|cell wall biogenesis|cell wall
AT4G30140	3.83958	CDEF1	protein_coding	NA	NA	CDEF1 [Source:UniProtKB/TrEMBL;Acc:A0A178V2L8]	cutinase activity|hydrolase activity|extracellular region|hydrolase activity, acting on ester bonds|lipid metabolic process|lipid catabolic process|extracellular space|plasma membrane|pollen tube
AT5G04120	3.80638		protein_coding	NA	NA	Metal-independent phosphoserine phosphatase [Source:UniProtKB/Swiss-Prot;Acc:F4KI56]	catalytic activity|hydrolase activity|dephosphorylation|cytoplasm|phosphatase activity|intramolecular transferase activity, phosphotransferases|L-serine biosynthetic process|phosphoserine phosphatase activity|D-serine biosynthetic process|L-phosphoserine phosphatase activity
AT1G52890	3.80045	ANAC019	protein_coding	NAC Transcription Factor Family	Yes	NAC domain-containing protein 19 [Source:UniProtKB/Swiss-Prot;Acc:Q9C932]	regulation of transcription, DNA-templated|DNA binding|nucleus|protein binding|DNA-binding transcription factor activity|response to water deprivation
AT1G63600	3.79045		protein_coding	NA	NA	Receptor-like protein kinase-related family protein [Source:TAIR;Acc:AT1G63600]	membrane|integral component of membrane|extracellular region
AT5G46330	3.77995	FLS2	protein_coding	Receptor kinase-like protein family	NA	Leucine-rich repeat receptor-like protein kinase (Fragment) [Source:UniProtKB/TrEMBL;Acc:C0LGU8]	transmembrane receptor protein serine/threonine kinase activity|protein serine/threonine/tyrosine kinase activity|protein serine/threonine kinase activity|transmembrane receptor protein serine/threonine kinase signaling pathway|transferase activity|plasma membrane|membrane|integral component of membrane|nucleotide binding|ATP binding|kinase activity|phosphorylation|protein kinase activity|protein…
AT4G18450	3.72253		protein_coding	AP2-EREBP Transcription Factor Family	Yes	Ethylene-responsive transcription factor ERF091 [Source:UniProtKB/Swiss-Prot;Acc:O49515]	regulation of transcription, DNA-templated|DNA binding|nucleus|DNA-binding transcription factor activity|ethylene-activated signaling pathway|response to chitin|transcription cis-regulatory region binding
AT4G25220	3.71039	RHS15	protein_coding	Organic Solute Cotransporters	NA	Putative glycerol-3-phosphate transporter 2 [Source:UniProtKB/Swiss-Prot;Acc:Q9SB41]	carbohydrate transport|membrane|integral component of membrane|transmembrane transporter activity|transmembrane transport|phosphate ion homeostasis
AT2G17680	3.66306		protein_coding	NA	NA	DUF241 domain protein, putative (DUF241) [Source:UniProtKB/TrEMBL;Acc:Q6DR26]	shoot system development|root development
AT1G66920	3.63949		protein_coding	NA	NA	LEAF RUST 10 DISEASE-RESISTANCE LOCUS RECEPTOR-LIKE PROTEIN KINASE-like 2.4 [Source:UniProtKB/Swiss-Prot;Acc:F4HQ22]	protein serine/threonine/tyrosine kinase activity|protein serine/threonine kinase activity|polysaccharide binding|transferase activity|membrane|integral component of membrane|nucleotide binding|ATP binding|kinase activity|phosphorylation|protein kinase activity|protein phosphorylation|protein threonine kinase activity|protein serine kinase activity
AT2G19970	3.63203		protein_coding	NA	NA	At2g19970 [Source:UniProtKB/TrEMBL;Acc:Q9SL83]	extracellular space|biological_process|molecular_function
AT3G10870	3.6304	MES17	protein_coding	NA	NA	Methylesterase 17 [Source:UniProtKB/Swiss-Prot;Acc:Q9SG92]	indoleacetic acid conjugate metabolic process|hydrolase activity|protein binding|hydrolase activity, acting on ester bonds|shoot system development|salicylic acid metabolic process|methyl jasmonate esterase activity|jasmonic acid metabolic process|methyl salicylate esterase activity|methyl indole-3-acetate esterase activity
AT1G06920	3.60259	ATOFP4	protein_coding	NA	NA	Transcription repressor OFP4 [Source:UniProtKB/Swiss-Prot;Acc:F4HNU8]	DNA binding|nucleus|negative regulation of transcription, DNA-templated|regulation of secondary cell wall biogenesis
AT5G27260	3.56614		protein_coding	NA	NA	unknown protein; BEST Arabidopsis thaliana protein match is: unknown protein (TAIR:AT2G29880.1); Ha. [Source:TAIR;Acc:AT5G27260]	metal ion binding|DNA binding|biological_process
AT1G25240	3.56452		protein_coding	NA	NA	ENTH/VHS/GAT family protein [Source:TAIR;Acc:AT1G25240]	regulation of clathrin-dependent endocytosis|membrane|Golgi apparatus|clathrin binding|phospholipid binding|1-phosphatidylinositol binding|clathrin coat assembly|clathrin-coated vesicle|cytoplasmic vesicle|clathrin-coated pit|endocytosis|SNARE binding|plasma membrane|clathrin-dependent endocytosis|phosphatidylinositol-4,5-bisphosphate binding|clathrin heavy chain binding|vesicle budding from memb…
AT5G50360	3.549		protein_coding	NA	NA	von willebrand factor A domain protein [Source:UniProtKB/TrEMBL;Acc:Q9FK36]	nucleus|negative regulation of DNA-templated transcription, initiation
AT3G03850	3.5087		protein_coding	NA	NA	At3g03850 [Source:UniProtKB/TrEMBL;Acc:Q6NMM4]	response to auxin|protein binding|molecular_function|response to light intensity|response to temperature stimulus
AT1G66465	3.49809		protein_coding	NA	NA	Transmembrane protein [Source:UniProtKB/TrEMBL;Acc:A0A1P8ASK0]	integral component of membrane
AT1G01453	3.48707		protein_coding	NA	NA	unknown protein; FUNCTIONS IN: molecular_function unknown; INVOLVED IN: biological_process unknown; LOCATED IN: cellular_component unknown; BEST Arabidopsis thaliana protein match is: unknown protein (TAIR:AT4G01110.1); Ha. [Source:TAIR;Acc:AT1G01453]	membrane|integral component of membrane|ATP binding|protein kinase activity|protein phosphorylation|plasma membrane|biological_process|molecular_function
AT3G60280	3.42519	UCC3	protein_coding	Miscellaneous Membrane Protein Families	NA	Uclacyanin-3 [Source:UniProtKB/Swiss-Prot;Acc:Q96316]	metal ion binding|plasma membrane|membrane|integral component of membrane|electron transport chain|electron transfer activity|anchored component of membrane|anchored component of plasma membrane
AT2G24850	3.41237	TAT3	protein_coding	NA	NA	Probable aminotransferase TAT3 [Source:UniProtKB/Swiss-Prot;Acc:Q9SK47]	transferase activity|catalytic activity|biosynthetic process|pyridoxal phosphate binding|cellular amino acid metabolic process|transaminase activity|response to wounding|L-tyrosine:2-oxoglutarate aminotransferase activity|response to jasmonic acid
AT3G58190	3.39048	LBD29	protein_coding	AS2 family	Yes	LBD29 [Source:UniProtKB/TrEMBL;Acc:A0A178VM67]	nucleus|positive regulation of transcription, DNA-templated|hormone-mediated signaling pathway|lateral root formation|callus formation
AT1G75160	3.37784		protein_coding	NA	NA	Protein of unknown function (DUF620) [Source:TAIR;Acc:AT1G75160]
AT2G34655	3.36825		protein_coding	NA	NA	At2g34655 [Source:UniProtKB/TrEMBL;Acc:Q94BZ4]
AT5G57260	3.36576	CYP71B10	protein_coding	Cytochrome P450	NA	CYP71B10 [Source:UniProtKB/TrEMBL;Acc:A0A178UG51]	metal ion binding|membrane|integral component of membrane|monooxygenase activity|oxidoreductase activity|iron ion binding|oxidoreductase activity, acting on paired donors, with incorporation or reduction of molecular oxygen|heme binding|oxidoreductase activity, acting on paired donors, with incorporation or reduction of molecular oxygen, NAD(P)H as one donor, and incorporation of one atom of oxyg…
AT1G05020	3.29478		protein_coding	NA	NA	Clathrin coat assembly protein AP180 [Source:UniProtKB/Swiss-Prot;Acc:Q9ZVN6]	regulation of clathrin-dependent endocytosis|membrane|Golgi apparatus|clathrin binding|protein transport|protein binding|phospholipid binding|1-phosphatidylinositol binding|clathrin coat assembly|clathrin-coated vesicle|cytoplasmic vesicle|clathrin-coated pit|endocytosis|SNARE binding|plasma membrane|clathrin-dependent endocytosis|phosphatidylinositol-4,5-bisphosphate binding|clathrin heavy chain…
AT3G28300	3.28397	AT14A	protein_coding	NA	NA	UPF0496 protein At3g28290 [Source:UniProtKB/Swiss-Prot;Acc:P0DI78]	membrane|integral component of membrane
AT5G57530	3.28078	XTH12	protein_coding	Glycoside Hydrolase Gene Families	NA	Probable xyloglucan endotransglucosylase/hydrolase protein 12 [Source:UniProtKB/Swiss-Prot;Acc:Q9FKL9]	transferase activity|cell wall organization|hydrolase activity|carbohydrate metabolic process|hydrolase activity, acting on glycosyl bonds|metabolic process|extracellular region|hydrolase activity, hydrolyzing O-glycosyl compounds|apoplast|xyloglucan:xyloglucosyl transferase activity|cellular glucan metabolic process|xyloglucan metabolic process|cell wall biogenesis|cell wall|cytoplasm
AT1G79250	3.26663	AGC1.7	protein_coding	AGC Family	NA	Serine/threonine-protein kinase AGC1-7 [Source:UniProtKB/Swiss-Prot;Acc:Q1PFB9]	protein serine/threonine/tyrosine kinase activity|protein serine/threonine kinase activity|transferase activity|nucleotide binding|ATP binding|kinase activity|phosphorylation|protein kinase activity|protein phosphorylation|cytoplasm|protein binding|nucleus|plasma membrane|regulation of growth|unidimensional cell growth|pollen tube growth|protein threonine kinase activity|protein serine kinase act…
AT4G35725	3.26178		protein_coding	NA	NA	Transmembrane protein [Source:UniProtKB/TrEMBL;Acc:Q8L9S9]	integral component of membrane|biological_process
AT2G38790	3.23974		protein_coding	NA	NA	Uncharacterized protein At2g38790 [Source:UniProtKB/TrEMBL;Acc:Q84JS8]	biological_process|cellular_component
AT3G07620	3.23607		protein_coding	NA	NA	Glycosyltransferase (Fragment) [Source:UniProtKB/TrEMBL;Acc:W8Q376]	glycosyltransferase activity|transferase activity|cell wall organization|membrane|integral component of membrane|protein glycosylation|Golgi apparatus|Golgi membrane
AT5G07450	3.22052	CYCP4;3	protein_coding	NA	NA	Cyclin-U4-2 [Source:UniProtKB/Swiss-Prot;Acc:Q9LY16]	cell cycle|protein kinase binding|regulation of cyclin-dependent protein serine/threonine kinase activity|cell division
AT1G11040	3.19741		protein_coding	NA	NA	DNAJ chaperone C-terminal domain-containing protein [Source:UniProtKB/TrEMBL;Acc:O04087]	protein folding|unfolded protein binding|cytosol|chaperone cofactor-dependent protein refolding|chaperone binding
AT4G23130	3.18867	CRK5	protein_coding	Receptor kinase-like protein family	NA	cysteine-rich RLK (RECEPTOR-like protein kinase) 5 [Source:TAIR;Acc:AT4G23130]	transferase activity|membrane|integral component of membrane|nucleotide binding|ATP binding|kinase activity|phosphorylation|protein kinase activity|protein phosphorylation|protein serine/threonine kinase activity|protein serine/threonine/tyrosine kinase activity|defense response|plasma membrane|defense response to bacterium|programmed cell death|response to salicylic acid|protein serine kinase ac…
AT5G54490	3.18429	PBP1	protein_coding	EF-hand containing proteins	NA	PBP1 [Source:UniProtKB/TrEMBL;Acc:A0A178URF6]	metal ion binding|calcium ion binding|protein binding|response to auxin|cellular response to hypoxia
AT5G24140	3.1779	SQP2	protein_coding	Miscellaneous Membrane Protein Families	NA	squalene monooxygenase 2 [Source:TAIR;Acc:AT5G24140]	sterol biosynthetic process|membrane|integral component of membrane|monooxygenase activity|oxidoreductase activity|flavin adenine dinucleotide binding|squalene monooxygenase activity|endoplasmic reticulum
AT3G17760	3.1354	GAD5	protein_coding	GAD	NA	Glutamate decarboxylase 5 [Source:UniProtKB/Swiss-Prot;Acc:Q9LSH2]	catalytic activity|lyase activity|carboxylic acid metabolic process|pyridoxal phosphate binding|carboxy-lyase activity|calmodulin binding|glutamate decarboxylase activity|glutamate metabolic process|carbon-carbon lyase activity|cytosol|glutamate catabolic process|plasmodesma
AT5G65158	3.09778		protein_coding	NA	NA	PLAT domain-containing protein 3 [Source:UniProtKB/Swiss-Prot;Acc:Q2V2V3]	protein binding|biological_process|molecular_function
AT5G35190	3.086		protein_coding	NA	NA	Proline-rich extensin-like family protein [Source:UniProtKB/TrEMBL;Acc:Q9LHS1]	membrane|integral component of membrane|plant-type cell wall organization|structural constituent of cell wall
AT4G22080	3.08486	RHS14	protein_coding	Polysaccharide Lyase Gene Families	NA	Probable pectate lyase 16 [Source:UniProtKB/Swiss-Prot;Acc:O65456]	pectin catabolic process|metal ion binding|lyase activity|pectate lyase activity
AT1G02040	3.07645		protein_coding	C2H2 Transcription Factor Family	Yes	At1g02040 [Source:UniProtKB/TrEMBL;Acc:Q3EDL3]	regulation of transcription, DNA-templated|DNA-binding transcription factor activity
AT1G79860	3.0629	ATROPGEF12	protein_coding	NA	NA	Rop guanine nucleotide exchange factor 12 [Source:UniProtKB/Swiss-Prot;Acc:Q9CA89]	plasma membrane|membrane|cytoplasm|regulation of catalytic activity|guanyl-nucleotide exchange factor activity|GO_0005089|embryo development ending in seed dormancy|pollen tube|regulation of pollen tube growth|pollen tube growth
AT3G51410	3.04021		protein_coding	NA	NA	At3g51410 [Source:UniProtKB/TrEMBL;Acc:Q6NMZ5]	shoot system development|root development|molecular_function|cellular_component
AT5G22410	3.02625	RHS18	protein_coding	Class III peroxidase	NA	Peroxidase 60 [Source:UniProtKB/Swiss-Prot;Acc:Q9FMR0]	cellular oxidant detoxification|metal ion binding|oxidoreductase activity|extracellular region|heme binding|peroxidase activity|response to oxidative stress|hydrogen peroxide catabolic process|vacuole|plant-type cell wall|plasmodesma
AT1G65390	3.02325	ATPP2-A5	protein_coding	Miscellaneous Membrane Protein Families	NA	Protein PHLOEM PROTEIN 2-LIKE A5 [Source:UniProtKB/Swiss-Prot;Acc:Q9C5Q9]	hydrolase activity|signal transduction|nucleus|cytoplasm|carbohydrate binding|NAD+ nucleosidase activity|response to jasmonic acid stimulus involved in jasmonic acid and ethylene-dependent systemic resistance|endomembrane system|jasmonic acid mediated signaling pathway|salicylic acid mediated signaling pathway|defense response to insect|NAD+ nucleotidase, cyclic ADP-ribose generating|NAD(P)+ nucl…
AT5G02390	3.02245		protein_coding	NA	NA	TRM32-like protein (DUF3741) [Source:UniProtKB/TrEMBL;Acc:Q9LZ87]	pollen sperm cell differentiation|molecular_function|
AT4G15160	3.0189		protein_coding	NA	NA	Bifunctional inhibitor/lipid-transfer protein/seed storage 2S albumin superfamily protein [Source:UniProtKB/TrEMBL;Acc:F4JJE3]	|biological_process|molecular_function|cellular_component
AT4G14860	3.01244	atofp11	protein_coding	NA	NA	Transcription repressor OFP11 [Source:UniProtKB/Swiss-Prot;Acc:O23341]	nucleus|negative regulation of transcription, DNA-templated
