# Supplementary material for: Plant microbiota controls an alternative root branching regulatory mechanism in plants
Source: Proc Natl Acad Sci U S A. 2023 Apr 3;120(15):e2301054120. doi: 10.1073/pnas.2301054120 (PMC10104509; doi:10.1073/pnas.2301054120)
Supplement: Supplementary file 5 — Dataset S04 (XLSX) [file pnas.2301054120.sd04.xlsx]

## Sheet: Dataset S4
Dataset S4. Bacterial strains selected for the definition of the microbiota-driven mechanism controlling lateral root development. Column A of the dataset (Strain) contains the code used to identify the individual strains. Column B has the numerical identifier (taxon_oid) used to retrieve the bacterial strain genome sequence from https://img.jgi.doe.gov/. From column C to J the dataset describes …
Strain	taxon_oid	Kingdom	Phylum	Class	Order	Family	Genus	Species	Genome_Name	Genomic_IAA_Biosynthesis_Potential	Genomic_IAA_Degradation_Potential	gene_oid_fliC	Number_fliC_genes	flg22Seq	Ethylene_Bio_II	Ethylene_Bio_III
RCL115	2639762527	Bacteria	Firmicutes	Bacilli	Bacillales	Bacillaceae_G	Bacillus_A	Bacillus_A cereus	Bacillus_A sp.RCL115	Yes	No	2639860579	4	EHLATGKKLNHASDNPANIAIV	No	No
L384	2643221934	Bacteria	Proteobacteria	Alphaproteobacteria	Rhizobiales	Rhizobiaceae	Pararhizobium	Pararhizobium sp001424065	Pararhizobium sp.L384	No	No	2645589154	4	GKISSGLRIQTAADNAAYWSIS	Yes	No
L76	2643221788	Bacteria	Proteobacteria	Gammaproteobacteria	Burkholderiales	Burkholderiaceae	Acidovorax_D	Acidovorax_D sp001424425	Acidovorax_D sp.L76	Yes	No	2644960074	2	QRLSSGLRINSAKDDAAGLAIS	Yes	Yes
RMF217	2563366516	Bacteria	Firmicutes	Bacilli	Paenibacillales	Paenibacillaceae	Paenibacillus_B	Paenibacillus_B sp001894745	Paenibacillus_B sp.RMF217	No	No	2563441905	1	EKLSSGYRINRAADDAAGLSIS	No	No
L412	2643221825	Bacteria	Proteobacteria	Alphaproteobacteria	Sphingomonadales	Sphingomonadaceae	Sphingomonas	Sphingomonas sp001425405	Sphingomonas sp.L412	No	No	2645122564	1	ERLSTGKRINSAKDDAAGLAIS	Yes	No
L344	2643221958	Bacteria	Proteobacteria	Alphaproteobacteria	Rhizobiales	Beijerinckiaceae	Bosea	Bosea sp001426225	Bosea sp.L344	Yes	No	NA	NA	NA	No	No
L359	2643221928	Bacteria	Bacteroidota	Bacteroidia	Flavobacteriales	Flavobacteriaceae	Flavobacterium	Flavobacterium lindanitolerans	Flavobacterium sp.L359	No	No	NA	NA	NA	No	No
L339	2643221833	Bacteria	Proteobacteria	Alphaproteobacteria	Sphingomonadales	Sphingomonadaceae	Sphingomonas	Sphingomonas sp001426195	Sphingomonas sp.L339	No	No	2645154159	1	ERLSTGKRINSAKDDAAGLAIA	No	No
L180	2643221920	Bacteria	Bacteroidota	Bacteroidia	Flavobacteriales	Weeksellaceae	Chryseobacterium	Chryseobacterium sp001424585	Chryseobacterium sp.L180	No	No	NA	NA	NA	No	Yes
RMF331	2593339239	Bacteria	Proteobacteria	Gammaproteobacteria	Xanthomonadales	Rhodanobacteraceae	Luteibacter	Luteibacter sp900109915	Luteibacter sp.RMF331	No	No	2595449828	1	ARLSSGNRINSAKDDAAGLAIS	No	Yes
L469	2643221946	Bacteria	Proteobacteria	Alphaproteobacteria	Rhizobiales	Beijerinckiaceae	Methylobacterium	Methylobacterium sp001423295	Methylobacterium sp.L469	No	No	2645646468	1	NRVSTGQRVSNASDNAAYWSIA	Yes	No
L196	2643221927	Bacteria	Firmicutes	Bacilli	Exiguobacterales	Exiguobacteraceae	Exiguobacterium_A	Exiguobacterium_A sp001423965	Exiguobacterium_A sp.L196	No	No	2645558786	2	DKLSSGQKINRGADDAAGLAIS	No	No
RMF8	2529292577	Bacteria	Bacteroidota	Bacteroidia	Flavobacteriales	Weeksellaceae	Chryseobacterium	Chryseobacterium indologenes	Chryseobacterium sp.RMF8	No	No	NA	NA	NA	No	Yes
L264	2643221865	Bacteria	Actinobacteriota	Actinomycetia	Actinomycetales	Microbacteriaceae	Leifsonia_A	Leifsonia_A sp001422325	Leifsonia_A sp.L264	No	No	2645296749	1	EKLSSGLRINRAADDAAGLAIS	No	No
L343	2643221917	Bacteria	Proteobacteria	Alphaproteobacteria	Sphingomonadales	Sphingomonadaceae	Sphingomonas	Sphingomonas sp001423765	Sphingomonas sp.L343	No	No	2645521236	1	ERLSTGKRINSAKDDAAGLAIA	Yes	No
RMF27	2522125133	Bacteria	Firmicutes	Bacilli	Bacillales	Bacillaceae_H	Bacillus_C	Bacillus_C megaterium	Bacillus_C sp.RMF27	No	No	2522443241	1	EKLSSGLRINSAADDAAGLSIS	No	No
