# Supplementary material for: Plant microbiota controls an alternative root branching regulatory mechanism in plants
Source: Proc Natl Acad Sci U S A. 2023 Apr 3;120(15):e2301054120. doi: 10.1073/pnas.2301054120 (PMC10104509; doi:10.1073/pnas.2301054120)
Supplement: Supplementary file 6 — Dataset S05 (XLSX) [file pnas.2301054120.sd05.xlsx]

## Sheet: Dataset S5
Dataset S5. Direct quantification of 1-Aminocyclopropane-1-carboxylate (ACC) in plant roots. The dataset shows the normalized amount of ACC detected in roots of Col-0 wild-type plants exposed or not (NB) to the bacterial isolate RMF27. This data was used to create the Si Appendix Fig. S9E
Order	Treatment	g FW	ACC (nmol/g FW)
1	NB	0.1913	0.106772
2	NB	0.1893	0.131177
3	NB	0.2049	0.067114
4	NB	0.1749	0.0518608
5	NB	0.1814	0.0427089
6	NB	0.1712	0.0884685
7	NB	0.2294	0.0915191
8	NB	0.1994	0.137279
9	NB	0.1908	0.067114
10	NB	0.2024	0.0762659
11	RMF27	0.2792	0.198291
12	RMF27	0.1949	0.0762659
13	RMF27	0.251	0.222696
14	RMF27	0.2175	0.140329
15	RMF27	0.2917	0.173886
16	RMF27	0.3364	0.176937
17	RMF27	0.3719	0.140329
18	RMF27	0.2511	0.216595
19	RMF27	0.2769	0.161684
20	RMF27	0.21	0.115924
