# Supplementary material for: Plant microbiota controls an alternative root branching regulatory mechanism in plants
Source: Proc Natl Acad Sci U S A. 2023 Apr 3;120(15):e2301054120. doi: 10.1073/pnas.2301054120 (PMC10104509; doi:10.1073/pnas.2301054120)
Supplement: Supplementary file 7 — Dataset S06 (XLSX) [file pnas.2301054120.sd06.xlsx]

## Sheet: Dataset S6
Dataset S6. Arabidopsis thaliana mutants and lines used in this work. See Methods section. The dataset shows the names of the mutants and lines used in this work, the mutant ID, the name and affiliation of the seed providers, and the literature reference where these mutants and lines have been published.
Order	Mutants	Mutant ID	Provider	Reference
1	iaa14 slr-1	AT4G14550	1	-48
2	arf7 arf19	AT5G20730 (SALK_040394C)	1	-49
		AT1G19220 (SALK_009879)
3	nph4-1	AT5G20730 (SALK_040394C)	1	-49
4	lbd16-1	AT2G42430 (SALK_095791)	1	-7
5	gnom184	AT1G1398	2	-2
6	gelpquint1	AT1G74460	3	-3
		AT1G54000
		AT2G19050
		AT2G23540
		AT5G37690
7	gelp72	AT3G48460	3	-3
8	ein3 eil1	AT3G20770	4	-50
		AT2G27050
9	ein2	At5g03280 (N3071)	5	-50
10	etr1	At1g66340 (SALK_136293)	5	-51
11	ctr1	At5g03730 (SAIL_1274_B10)	5	-52
12	eto3	At3g49700 (SALK_129805)	5	-53
13	mtk1	AT1G49820 (SAIL_84_G12)	5	-54
14	fls2	AT5G46330	6	-55		1: Prof Malcolm Bennett (University of Nottingham, UK)
Order	Lines	ID	Provider	Reference		2: Prof Philip N. Benfey (Duke University, USA)
1	pCASP1::CDEF1		3	-5		3: Prof Niko Geldner (University of Lausanne, Switzerland)
2	pSKP2B::GUS		7	-6		4: Dr Bipin K Pandey (University of Nottingham, UK)
3	pLBD16:GFP		1	-1		5: Dr Bram Van de Poel (KU Leuven, Belgium)
4	DR5:Luciferase		1	-44		6: Prof Michael Holdsworth (University of Nottingham, UK)
5	DII:VENUS		1	-32		7: Juan Carlos del Pozo (INIA, CBGP-Biotechnology, Spain)
6	EBS:GUS		5	-43
