# Supplementary material for: Plant microbiota controls an alternative root branching regulatory mechanism in plants
Source: Proc Natl Acad Sci U S A. 2023 Apr 3;120(15):e2301054120. doi: 10.1073/pnas.2301054120 (PMC10104509; doi:10.1073/pnas.2301054120)
Supplement: Supplementary file 8 — Dataset S07 (XLSX) [file pnas.2301054120.sd07.xlsx]

## Sheet: Dataset S7
Dataset S7. RT-PCR primers used in this work. See materials and methods section. The dataset shows the name of the genes, their gen ID, the sequence of the primers used in the RT-PCR analyses to amplify these genes, the methods section where the experiment is described, and the number of the figure where the results are shown.
Order	Name	Gene (ID)	Sequence 5’ 3’	M&M section	Figure
1	SHY2 F1	AT1G04240	CGAAAGGCTCAGATTGTTGGATGGC	3c	SI appendix, Fig. S7A
2	SHY2 R1	AT1G04240	ATTCCTTGACCCTCATGCTC	3c	SI appendix, Fig. S7A
3	PIN7 F1	AT1G23080	TCTTTCTGATGCTGGTCTTGGTATGGC	3c	SI appendix, Fig. S7A
4	PIN7 R1	AT1G23080	TTTCGGTTGCAATGCCATG	3c	SI appendix, Fig. S7A
5	IAA13F1	AT2G33310	CCTCTGAAGCTAATGGACTCGCTGC	3c	SI appendix, Fig. S7A
6	IAA13R1	AT2G33310	CTCTCGTTTGGTTCTTGATTTCG	3c	SI appendix, Fig. S7A
7	WES1F1	AT4G27260	ATCATGCCCGTTATCACCTAC	3c	SI appendix, Fig. S7A
8	WES1R1	AT4G27260	CATTAGCTTCCTCTCCCCAC	3c	SI appendix, Fig. S7A
9	CM1 F1	AT4G27280	CAACCCAACAAAACCCACAACCCA	3c	SI appendix, Fig. S7A
10	CM1 R1	AT4G27280	TCTCTGTCCATCAAAAGCTCG	3c	SI appendix, Fig. S7A
11	IAA11 F1	AT4G28640	ACTAGTGGGCAAGTTGTGGGATGG	3c	SI appendix, Fig. S7A
12	IAA11R1	AT4G28640	AAGTTCGGATCTTCAGTGGC	3c	SI appendix, Fig. S7A
13	IAA4 F1	AT5G43700	TGTTGGTGATGTTCCTTGGGAGATGTT	3c	SI appendix, Fig. S7A
14	IAA4 R1	AT5G43700	GATCCTTAGCCTCTTACAAGACG	3c	SI appendix, Fig. S7A
15	PBP1 F1	AT5G54490	ACGGTGCGTTGAATCAGATGGAGT	3c	SI appendix, Fig. S7A
16	PBP1 R1	AT5G54490	GTGACGCTTCCATCAATTCAG	3c	SI appendix, Fig. S7A
17	FQR1 F1	AT5G54500	ATCCCCAATCATAACCCCGAATGAGC	3c	SI appendix, Fig. S7A
18	FQR1 R1	AT5G54500	CCAAAGACAAACCCATCAGC	3c	SI appendix, Fig. S7A
19	D6PKL3F1	AT3G27580	AGGAAAGCACAGGAAGAAGTCGAACG	3c	SI appendix, Fig. S7A
20	D6PKL3R1	AT3G27580	AGGAAGCGGTCTGATTTGG	3c	SI appendix, Fig. S7A
21	YDK1 F2	AT4G37390	CACCCCATCACCGAGTTTCTCACAA	3c	SI appendix, Fig. S7A
22	YDK1 R2	AT4G37390	TGGCATTAGTTTCCTCTCACC	3c	SI appendix, Fig. S7A
23	PLT3 F2	AT5G10510	AGAAGGTCAGGCCAGGAAGGG	3c	SI appendix, Fig. S7A
24	PLT3 R2	AT5G10510	CATTCCAGTATTTCAGAGCTGC	3c	SI appendix, Fig. S7A
25	PER5 F2	AT1G14550	TCAACTCTCAGGTCTTTTCAGC	3c	SI appendix, Fig. S10A
26	PER5 R2	AT1G14550	AGATTGTCCTATGGTGTGTGCTCCTG	3c	SI appendix, Fig. S10A
27	MYB51 F1	AT1G18570	CTCTTACCTTAACCGCCACG	3c	SI appendix, Fig. S10A
28	MYB51 R1	AT1G18570	TAATTGGCCCATCTCAGTCTGCAGC	3c	SI appendix, Fig. S10A
29	WRKY11F2	AT4G31550	AAACCGATCAAGGGCTCAC	3c	SI appendix, Fig. S10A
30	WRKY11R2	AT4G31550	TGTTTCCTCGCTGGACATCCTCTG	3c	SI appendix, Fig. S10A
31	MYB72 F1	AT1G56160	CCATGGAGCCCTCAAGAAGATCTCAC	3c	SI appendix, Fig. S10A
32	MYB72 R1	AT1G56160	GCAACTTTTCCCACATCTCAAC	3c	SI appendix, Fig. S10A
33	MYB15 F2	AT3G23250	GCTGTAGACTTAGGTGGATGAAC	3c	SI appendix, Fig. S10A
34	MYB15 R2	AT3G23250	CTTCCTCTTCTTTGGTGAAATTGCCACG	3c	SI appendix, Fig. S10A
35	RBOHD F1	AT5G47910	TGATCAAGGTGGCTGTTTACCCCG	3c	SI appendix, Fig. S10A
36	RBOHD R1	AT5G47910	TGTGGCTTCGTCATGTGTAG	3c	SI appendix, Fig. S10A
37	SARD1 F2	AT1G73805	AACCAGCCCTACGTTAAGAAC	3c	SI appendix, Fig. S10A
38	SARD1 R2	AT1G73805	TCACCTTGTGTCAAAAGAGCAGCCT	3c	SI appendix, Fig. S10A
39	PIP1 F1	AT4G28460	TCGGGAGATGGAAGTGCGACTATGA	3c	SI appendix, Fig. S10A
40	PIP1 R1	AT4G28460	TGAAACCAAGAATCCACCGTC	3c	SI appendix, Fig. S10A
41	PIP2 F1	AT4G37290	AGGGTCATAAGGTCGTGGACAGGA	3c	SI appendix, Fig. S10A
42	PIP2 R1	AT4G37290	GCCCGGTTTGAACTAAAGATTG	3c	SI appendix, Fig. S10A
43	EDS1 F2	AT3G48090	AGCTTCTGTGGAAATGGCTGTGAGG	3c	SI appendix, Fig. S10A
44	EDS1 R2	AT3G48090	GGAATGTCCTGTGAACACTATCTG	3c	SI appendix, Fig. S10A
45	RPM1 F1	AT3G07040	TCAAGTCTCAAAGTGTGCGGAGGC	3c	SI appendix, Fig. S10A
46	RPM1 R1	AT3G07040	TGTAACCCAAGCGTAAGACTC	3c	SI appendix, Fig. S10A
